# Supplementary material for: A comprehensive approach to studying motor planning and execution using 3D-printed objects and motion tracking technology
Source: Front Hum Neurosci. 2025 Jun 25;19:1620526. doi: 10.3389/fnhum.2025.1620526 (PMC12238092; doi:10.3389/fnhum.2025.1620526)
Supplement: Supplementary file 1 [file Supplementary_file_1.xlsx]

## Sheet: Time
Subject	Object	Object orientation	Plate orientation	Object Degree	Plate Degree	Rotation	Group	Total Movement Time	Movement Initiation Time	Time of Maximal Grasp Aperture	Reaching Time	Object Placement Time	Wrist Path Length	Quartile
S12	A	1	1	0	0	0	N1	6.852	3.256	0.788	2.2	1.396	0.664029	Q1
S12	A	1	2	0	90	-90	N4	7.052	2.236	1.204	1.592	3.224	0.438203	Q3
S12	A	1	3	0	180	-180	N3	5.164	0.532	1.924	2.072	2.56	0.479902	Q4
S12	A	1	4	0	270	-270	N2	5.948	0.972	1.404	1.972	3.004	0.463705	Q1
S12	A	2	1	90	0	90	N2	9.184	3.628	1.66	3.276	2.28	0.546205	Q2
S12	A	2	2	90	90	0	N1	5.592	2.32	0.236	1.724	1.548	0.441235	Q2
S12	A	2	3	90	180	-90	N4	6.52	1.568	1.476	2.188	2.764	0.509641	Q1
S12	A	2	4	90	270	-180	N3	5.388	0.404	2.376	2.632	2.352	0.490362	Q2
S12	A	3	1	180	0	180	N3	9.04	4.208	0.956	2.16	2.672	0.517602	Q1
S12	A	3	2	180	90	90	N2	6.22	0.66	2.916	3.396	2.164	0.760682	Q2
S12	A	3	3	180	180	0	N1	6.792	2.428	1.3	1.964	2.4	0.498165	Q1
S12	A	3	4	180	270	-90	N4	15.324	8.068	1.28	2.968	4.288	0.527891	Q2
S12	A	4	1	270	0	270	N4	5.904	2.44	0.512	1.948	1.516	0.495263	Q2
S12	A	4	2	270	90	180	N3	7.26	2.18	1.828	3.292	1.788	0.548332	Q1
S12	A	4	3	270	180	90	N2	6.348	1.904	1.02	1.96	2.484	0.469551	Q4
S12	A	4	4	270	270	0	N1	4.292	0.652	0.528	1.6	2.04	0.432882	Q3
S12	B	1	1	0	0	0	N1	5.972	1.828	1.08	1.652	2.492	0.598302	Q1
S12	B	1	2	0	90	-90	N4	7.02	1.572	1.44	2.428	3.02	0.462855	Q2
S12	B	1	3	0	180	-180	N3	4.584	0.584	1.408	1.712	2.288	0.445743	Q3
S12	B	1	4	0	270	-270	N2	7.6	2.908	1.332	2.192	2.5	0.480739	Q1
S12	B	2	1	90	0	90	N2	8.94	3.864	1.476	2.4	2.676	0.478704	Q2
S12	B	2	2	90	90	0	N1	3.196	0.624	1.064	1.36	1.212	0.447645	Q4
S12	B	2	3	90	180	-90	N4	4.872	0.612	1.352	1.672	2.588	0.467545	Q4
S12	B	2	4	90	270	-180	N3	5.28	1.084	1.248	1.78	2.416	0.466346	Q2
S12	B	3	1	180	0	180	N3	4.66	1.084	0.948	1.74	1.836	0.484743	Q1
S12	B	3	2	180	90	90	N2	4.708	0.764	1.364	2.248	1.696	0.503606	Q3
S12	B	3	3	180	180	0	N1	3.844	0.396	1.04	1.536	1.912	0.562388	Q2
S12	B	3	4	180	270	-90	N4	8.096	1.62	1.248	3.128	3.348	0.523474	Q3
S12	B	4	1	270	0	270	N4	5.32	1.568	1.44	1.464	2.288	0.516212	Q4
S12	B	4	2	270	90	180	N3	16.568	10.036	2.46	4.38	2.152	0.708822	Q1
S12	B	4	3	270	180	90	N2	12.416	5.528	1.396	3.592	3.296	0.592975	Q1
S12	B	4	4	270	270	0	N1	5.088	1.456	1.34	1.912	1.72	0.477663	Q1
S12	C	1	1	0	0	0	N1	5.216	1.332	1.056	1.764	2.12	0.483357	Q2
S12	C	1	2	0	90	-90	N4	3.92	0.448	1.02	1.7	1.772	0.525743	Q3
S12	C	1	3	0	180	-180	N3	5.28	0.732	1.08	1.668	2.88	0.446333	Q4
S12	C	1	4	0	270	-270	N2	5.472	1.556	0.992	1.912	2.004	0.459541	Q4
S12	C	2	1	90	0	90	N2	3.368	0.456	1.076	1.564	1.348	0.46554	Q3
S12	C	2	2	90	90	0	N1	5.816	0.964	1.216	1.604	3.248	0.475499	Q2
S12	C	2	3	90	180	-90	N4	6.856	1.136	1.96	3.648	2.072	0.513754	Q2
S12	C	2	4	90	270	-180	N3	5.22	0.892	1.012	1.48	2.848	0.459562	Q3
S12	C	3	1	180	0	180	N3	4.168	0.952	1.136	1.516	1.7	0.466091	Q4
S12	C	3	2	180	90	90	N2	9.044	2.62	1.7	3.512	2.912	0.476299	Q1
S12	C	3	3	180	180	0	N1	4.3	0.708	0.932	1.632	1.96	0.471791	Q4
S12	C	3	4	180	270	-90	N4	4.064	0.832	0.88	1.304	1.928	0.491393	Q4
S12	C	4	1	270	0	270	N4	4.944	0.692	1.348	2.004	2.248	0.461052	Q4
S12	C	4	2	270	90	180	N3	5.66	1.568	1.048	1.64	2.452	0.467682	Q3
S12	C	4	3	270	180	90	N2	5.352	1.144	1.14	1.844	2.364	0.458351	Q3
S12	C	4	4	270	270	0	N1	7.268	2.184	1.58	2.44	2.644	0.49801	Q1
S12	D	1	1	0	0	0	N1	3.304	0.648	1.168	1.356	1.3	0.419476	Q4
S12	D	1	2	0	90	-90	N4	6.836	0.696	2.228	2.708	3.432	0.525384	Q3
S12	D	1	3	0	180	-180	N3	4.956	0.408	1.344	1.972	2.576	0.482534	Q2
S12	D	1	4	0	270	-270	N2	6.1	1.816	1.164	1.652	2.632	0.503732	Q4
S12	D	2	1	90	0	90	N2	8.868	1.752	1.772	3.18	3.936	0.471106	Q1
S12	D	2	2	90	90	0	N1	3.456	0.628	1.096	1.324	1.504	0.461187	Q4
S12	D	2	3	90	180	-90	N4	7.512	1.44	1.032	2.928	3.144	0.460421	Q3
S12	D	2	4	90	270	-180	N3	3.908	0.728	1.144	1.384	1.796	0.437021	Q4
S12	D	3	1	180	0	180	N3	5.596	1.22	1.364	1.96	2.416	0.512482	Q2
S12	D	3	2	180	90	90	N2	5.188	1.308	1.328	1.672	2.208	0.463796	Q4
S12	D	3	3	180	180	0	N1	4.38	0.92	1.008	1.648	1.812	0.458589	Q2
S12	D	3	4	180	270	-90	N4	5.812	0.304	2.008	2.916	2.592	0.553208	Q3
S12	D	4	1	270	0	270	N4	4.692	1.2	1.624	1.828	1.664	0.462719	Q3
S12	D	4	2	270	90	180	N3	5.096	0.864	1.104	1.672	2.56	0.457931	Q3
S12	D	4	3	270	180	90	N2	7.096	2.544	1.148	1.98	2.572	0.445629	Q3
S12	D	4	4	270	270	0	N1	5.452	1.284	1.284	1.712	2.456	0.46796	Q1
S14	A	1	1	0	0	0	N1	4.46	0.952	0.908	1.732	1.776	0.51622	Q3
S14	A	1	2	0	90	-90	N4	3.912	0.452	1.056	1.868	1.592	0.500915	Q3
S14	A	1	3	0	180	-180	N3	5.04	1.128	0.936	1.372	2.54	0.526436	Q1
S14	A	1	4	0	270	-270	N2	6.184	1.624	1.608	2.508	2.052	0.546012	Q1
S14	A	2	1	90	0	90	N2	5.656	0.932	1.132	3.436	1.288	0.782193	Q2
S14	A	2	2	90	90	0	N1	4.288	0.52	1.192	2.3	1.468	0.514377	Q2
S14	A	2	3	90	180	-90	N4	6.18	1.148	2.16	3.296	1.736	0.587132	Q1
S14	A	2	4	90	270	-180	N3	5.604	1.36	0.964	1.444	2.8	0.502622	Q1
S14	A	3	1	180	0	180	N3	4.1	0.696	1.1	1.408	1.996	0.492699	Q2
S14	A	3	2	180	90	90	N2	4.86	0.976	1.212	1.984	1.9	0.526235	Q1
S14	A	3	3	180	180	0	N1	4.652	0.648	1.084	1.428	2.576	0.495202	Q2
S14	A	3	4	180	270	-90	N4	6.116	0.68	1.188	2.908	2.528	0.698358	Q2
S14	A	4	1	270	0	270	N4	6.464	0.26	1.384	1.844	4.36	0.482898	Q3
S14	A	4	2	270	90	180	N3	5.484	0.716	1.916	2.404	2.364	0.511583	Q4
S14	A	4	3	270	180	90	N2	10.324	1.072	2.504	7.896	1.356	0.833507	Q1
S14	A	4	4	270	270	0	N1	5.352	1.62	0.868	1.776	1.956	0.491207	Q3
S14	B	1	1	0	0	0	N1	4.616	0.336	0.164	1.468	2.812	0.4728	Q2
S14	B	1	2	0	90	-90	N4	6.844	1.104	1.024	1.596	4.144	0.489178	Q1
S14	B	1	3	0	180	-180	N3	4.332	0.568	0.972	1.396	2.368	0.524772	Q4
S14	B	1	4	0	270	-270	N2	7.052	0.416	1.116	2.132	4.504	0.515491	Q4
S14	B	2	1	90	0	90	N2	3.232	0.28	0.956	1.308	1.644	0.458433	Q3
S14	B	2	2	90	90	0	N1	19.224	0.184	0.808	1.5	17.54	0.462219	Q3
S14	B	2	3	90	180	-90	N4	4.048	0.34	1.048	1.628	2.08	0.475751	Q4
S14	B	2	4	90	270	-180	N3	4.74	0.336	1.408	2.248	2.156	0.555553	Q1
S14	B	3	1	180	0	180	N3	3.508	0.396	1.204	1.628	1.484	0.515058	Q4
S14	B	3	2	180	90	90	N2	5.412	0.54	0.472	1.468	3.404	0.498454	Q4
S14	B	3	3	180	180	0	N1	3.032	0.356	0.076	1.296	1.38	0.471411	Q2
S14	B	3	4	180	270	-90	N4	4.768	0.72	1	2.308	1.74	0.496793	Q3
S14	B	4	1	270	0	270	N4	3.208	0.676	0.916	1.232	1.3	0.496568	Q2
S14	B	4	2	270	90	180	N3	4.352	0.268	0.98	1.408	2.676	0.483292	Q3
S14	B	4	3	270	180	90	N2	20.516	0.556	1.108	1.608	18.352	0.525529	Q4
S14	B	4	4	270	270	0	N1	6.496	0.9	2.288	3.46	2.136	0.560632	Q1
S14	C	1	1	0	0	0	N1	4.196	0.396	1.1	2.024	1.776	0.473108	Q4
S14	C	1	2	0	90	-90	N4	3.368	0.52	0.784	1.332	1.516	0.448234	Q2
S14	C	1	3	0	180	-180	N3	3.9	0.548	1.672	2.048	1.304	0.529773	Q2
S14	C	1	4	0	270	-270	N2	5.076	0.676	1.984	2.22	2.18	0.5546	Q3
S14	C	2	1	90	0	90	N2	4.704	1.044	1.036	1.872	1.788	0.495975	Q1
S14	C	2	2	90	90	0	N1	6.288	1.028	1.288	1.848	3.412	0.541381	Q1
S14	C	2	3	90	180	-90	N4	5.88	0.828	1.104	2.24	2.812	0.524239	Q1
S14	C	2	4	90	270	-180	N3	5.78	0.708	1.204	1.708	3.364	0.522664	Q2
S14	C	3	1	180	0	180	N3	4.864	0.668	0.88	2.488	1.708	0.503814	Q3
S14	C	3	2	180	90	90	N2	6.256	0.912	1.18	2.844	2.5	0.622942	Q1
S14	C	3	3	180	180	0	N1	4.416	0.86	0.812	1.104	2.452	0.487997	Q2
S14	C	3	4	180	270	-90	N4	4.916	0.432	1.48	2.22	2.264	0.55793	Q4
S14	C	4	1	270	0	270	N4	4.872	0.76	1.48	2.424	1.688	0.524564	Q4
S14	C	4	2	270	90	180	N3	4.332	0.768	1.076	1.916	1.648	0.519329	Q1
S14	C	4	3	270	180	90	N2	5.128	1.38	1.06	1.916	1.832	0.505731	Q3
S14	C	4	4	270	270	0	N1	4.22	0.332	1.216	1.428	2.46	0.503852	Q4
S14	D	1	1	0	0	0	N1	4.272	0.388	1.064	1.376	2.508	0.46921	Q4
S14	D	1	2	0	90	-90	N4	3.928	0.8	0.924	1.38	1.748	0.49983	Q1
S14	D	1	3	0	180	-180	N3	4.488	0.44	1.088	1.704	2.344	0.514811	Q4
S14	D	1	4	0	270	-270	N2	5.36	0.328	1.98	2.564	2.468	0.616184	Q3
S14	D	2	1	90	0	90	N2	3.62	0.372	1.148	1.512	1.736	0.472046	Q3
S14	D	2	2	90	90	0	N1	4.092	0.352	1.232	1.62	2.12	0.506646	Q4
S14	D	2	3	90	180	-90	N4	7.172	0.668	1.708	2.88	3.624	0.62334	Q3
S14	D	2	4	90	270	-180	N3	4.168	0.884	1.32	1.896	1.388	0.484413	Q3
S14	D	3	1	180	0	180	N3	5.464	0.536	0.628	1.996	2.932	0.601369	Q2
S14	D	3	2	180	90	90	N2	7.572	0.2	2.504	4.264	3.108	1.22319	Q3
S14	D	3	3	180	180	0	N1	4.064	0.36	0.852	1.296	2.408	0.490796	Q2
S14	D	3	4	180	270	-90	N4	5.336	0.296	1.072	1.508	3.532	0.51618	Q4
S14	D	4	1	270	0	270	N4	3.5	0.492	1.068	1.448	1.56	0.487049	Q4
S14	D	4	2	270	90	180	N3	4.644	0.284	1.08	2.996	1.364	0.616918	Q2
S14	D	4	3	270	180	90	N2	4.652	0.62	0.684	2.692	1.34	0.637995	Q2
S14	D	4	4	270	270	0	N1	4.3	0.852	1.344	1.724	1.724	0.525799	Q1
S15	A	1	1	0	0	0	N1	5.252	0.452	1.024	2.384	2.416	0.558915	Q2
S15	A	1	2	0	90	-90	N4	6.28	2.204	0.972	1.892	2.184	0.509029	Q2
S15	A	1	3	0	180	-180	N3	6.552	2.148	1.316	1.952	2.452	0.507551	Q2
S15	A	1	4	0	270	-270	N2	4.552	0.948	1.14	1.752	1.852	0.512608	Q2
S15	A	2	1	90	0	90	N2	7.128	2.064	2.172	2.808	2.256	0.50195	Q3
S15	A	2	2	90	90	0	N1	3.74	0.688	0.984	1.496	1.556	0.514384	Q2
S15	A	2	3	90	180	-90	N4	5.904	1.984	1.668	2.116	1.804	0.493177	Q2
S15	A	2	4	90	270	-180	N3	5.568	1.108	1.62	2.532	1.928	0.533696	Q4
S15	A	3	1	180	0	180	N3	7.604	2.34	2.004	2.836	2.428	0.538255	Q3
S15	A	3	2	180	90	90	N2	5.304	0.656	1.384	2.38	2.268	0.507741	Q2
S15	A	3	3	180	180	0	N1	5.948	0.56	1.24	2.812	2.576	0.493779	Q1
S15	A	3	4	180	270	-90	N4	8.144	2.688	1.368	3.076	2.38	0.541433	Q4
S15	A	4	1	270	0	270	N4	6.236	1.364	1.528	2.28	2.592	0.490033	Q3
S15	A	4	2	270	90	180	N3	4.772	0.76	1.452	2.096	1.916	0.50064	Q1
S15	A	4	3	270	180	90	N2	8	0.624	3.104	4.976	2.4	0.575913	Q3
S15	A	4	4	270	270	0	N1	4.316	0.784	0.988	1.828	1.704	0.448816	Q4
S15	B	1	1	0	0	0	N1	3.508	0.624	0.564	1.532	1.352	0.489192	Q4
S15	B	1	2	0	90	-90	N4	7.1	0.2	3.52	4.504	2.396	0.548668	Q2
S15	B	1	3	0	180	-180	N3	4.824	0.632	1.492	2.264	1.928	0.544828	Q2
S15	B	1	4	0	270	-270	N2	4.14	0.784	1.068	1.636	1.72	0.498032	Q3
S15	B	2	1	90	0	90	N2	5.904	1.52	1.472	2.268	2.116	0.49905	Q4
S15	B	2	2	90	90	0	N1	3.9	0.648	1.116	1.632	1.62	0.506432	Q4
S15	B	2	3	90	180	-90	N4	4.056	0.604	1.14	1.572	1.88	0.524242	Q2
S15	B	2	4	90	270	-180	N3	4.896	0.504	2.04	2.776	1.616	0.490412	Q2
S15	B	3	1	180	0	180	N3	5.28	0.332	2.144	2.796	2.152	0.537256	Q1
S15	B	3	2	180	90	90	N2	4.816	1.196	1.296	2.224	1.396	0.520396	Q4
S15	B	3	3	180	180	0	N1	3.984	0.292	1.184	1.936	1.756	0.514226	Q1
S15	B	3	4	180	270	-90	N4	7.272	2.084	2.072	3.024	2.164	0.588144	Q3
S15	B	4	1	270	0	270	N4	4.304	0.568	1.38	1.768	1.968	0.497254	Q2
S15	B	4	2	270	90	180	N3	4.544	0.488	1.412	1.868	2.188	0.531473	Q1
S15	B	4	3	270	180	90	N2	6.636	0.6	2.332	3.216	2.82	0.520343	Q1
S15	B	4	4	270	270	0	N1	4.208	0.648	1.176	1.592	1.968	0.518739	Q1
S15	C	1	1	0	0	0	N1	4.408	0.54	1.224	1.864	2.004	0.525013	Q1
S15	C	1	2	0	90	-90	N4	5.952	1.568	0.896	2.228	2.156	0.566091	Q3
S15	C	1	3	0	180	-180	N3	3.8	0.708	0.9	1.424	1.668	0.469394	Q4
S15	C	1	4	0	270	-270	N2	5.208	1.376	1.588	2.428	1.404	0.504831	Q4
S15	C	2	1	90	0	90	N2	3.832	0.6	0.852	1.568	1.664	0.469833	Q3
S15	C	2	2	90	90	0	N1	5.672	1.472	1.352	2.248	1.952	0.48457	Q1
S15	C	2	3	90	180	-90	N4	6.076	1.212	2.628	2.956	1.908	0.546115	Q3
S15	C	2	4	90	270	-180	N3	6.636	2.308	1.036	1.748	2.58	0.504396	Q4
S15	C	3	1	180	0	180	N3	4.516	0.768	1.54	1.948	1.8	0.521981	Q1
S15	C	3	2	180	90	90	N2	4.576	0.984	1.264	1.796	1.796	0.461102	Q2
S15	C	3	3	180	180	0	N1	3.616	0.7	1.072	1.604	1.312	0.485326	Q3
S15	C	3	4	180	270	-90	N4	4.132	0.788	1.016	1.624	1.72	0.465825	Q3
S15	C	4	1	270	0	270	N4	4.98	0.424	1.936	2.48	2.076	0.535528	Q1
S15	C	4	2	270	90	180	N3	5.572	1.568	1.408	2.08	1.924	0.528829	Q3
S15	C	4	3	270	180	90	N2	4.112	0.7	0.988	1.74	1.672	0.462743	Q3
S15	C	4	4	270	270	0	N1	4.428	0.896	1.444	1.892	1.64	0.50166	Q3
S15	D	1	1	0	0	0	N1	4.004	0.688	0.92	1.496	1.82	0.479266	Q4
S15	D	1	2	0	90	-90	N4	9.608	1.856	1.86	2.9	4.852	0.509247	Q2
S15	D	1	3	0	180	-180	N3	5.196	0.668	1.488	1.992	2.536	0.5004	Q1
S15	D	1	4	0	270	-270	N2	5.344	0.624	1.784	2.252	2.468	0.51684	Q1
S15	D	2	1	90	0	90	N2	5.888	0.548	1.972	3.008	2.332	0.596378	Q2
S15	D	2	2	90	90	0	N1	4.156	0.448	1.572	1.924	1.784	0.501908	Q3
S15	D	2	3	90	180	-90	N4	4.512	0.528	1.12	1.628	2.356	0.507776	Q1
S15	D	2	4	90	270	-180	N3	4.736	0.68	1.312	2.044	2.012	0.538388	Q1
S15	D	3	1	180	0	180	N3	5.332	1.348	1.372	2.152	1.832	0.51651	Q4
S15	D	3	2	180	90	90	N2	4.588	1.06	0.996	1.784	1.744	0.489759	Q4
S15	D	3	3	180	180	0	N1	3.368	0.44	1.136	1.6	1.328	0.468105	Q4
S15	D	3	4	180	270	-90	N4	6.74	0.432	2.684	3.696	2.612	0.575581	Q1
S15	D	4	1	270	0	270	N4	5.232	0.44	1.44	2.572	2.22	0.535569	Q2
S15	D	4	2	270	90	180	N3	5.376	1.028	1.44	2.384	1.964	0.540748	Q4
S15	D	4	3	270	180	90	N2	6.504	1.176	1.836	2.908	2.42	0.594926	Q3
S15	D	4	4	270	270	0	N1	3.608	0.62	1.052	1.624	1.364	0.475901	Q4
S16	A	1	1	0	0	0	N1	5.796	1.084	1.648	1.928	2.784	0.589039	Q3
S16	A	1	2	0	90	-90	N4	6.244	1.332	1.624	2.452	2.46	0.530094	Q2
S16	A	1	3	0	180	-180	N3	6.796	0.996	1.972	2.54	3.26	0.526573	Q2
S16	A	1	4	0	270	-270	N2	5.78	0.94	2.152	2.784	2.056	0.474048	Q2
S16	A	2	1	90	0	90	N2	6.456	1.396	0.832	2.132	2.928	0.549527	Q4
S16	A	2	2	90	90	0	N1	3.608	0.612	1.464	1.724	1.272	0.480336	Q2
S16	A	2	3	90	180	-90	N4	6.032	1.132	1.592	2.264	2.636	0.499728	Q2
S16	A	2	4	90	270	-180	N3	5.708	1.136	1.456	2.276	2.296	0.564229	Q3
S16	A	3	1	180	0	180	N3	5.708	1.164	1.036	2.284	2.26	0.451678	Q2
S16	A	3	2	180	90	90	N2	5.436	1.356	1.528	1.972	2.108	0.493738	Q1
S16	A	3	3	180	180	0	N1	4.628	0.592	1.56	2.204	1.832	0.51033	Q1
S16	A	3	4	180	270	-90	N4	6.48	0.764	2.2	3.136	2.58	0.640711	Q3
S16	A	4	1	270	0	270	N4	6.392	1.84	1.496	1.768	2.784	0.548848	Q4
S16	A	4	2	270	90	180	N3	4.436	0.644	0.72	2.232	1.56	0.444758	Q2
S16	A	4	3	270	180	90	N2	6.268	1.096	2.344	2.82	2.352	0.608663	Q3
S16	A	4	4	270	270	0	N1	4.588	0.916	1.62	2.348	1.324	0.463647	Q3
S16	B	1	1	0	0	0	N1	4.248	0.624	0.832	1.748	1.876	0.499328	Q1
S16	B	1	2	0	90	-90	N4	5.676	0.784	1.96	2.608	2.284	0.586562	Q3
S16	B	1	3	0	180	-180	N3	5.048	0.84	1.348	1.744	2.464	0.565409	Q4
S16	B	1	4	0	270	-270	N2	5.224	0.928	1.272	2.088	2.208	0.552152	Q3
S16	B	2	1	90	0	90	N2	7.42	0.492	2.6	3.244	3.684	0.503243	Q1
S16	B	2	2	90	90	0	N1	5.772	1.468	1.76	2.188	2.116	0.498318	Q1
S16	B	2	3	90	180	-90	N4	5.168	0.568	1.552	2.156	2.444	0.468204	Q2
S16	B	2	4	90	270	-180	N3	4.764	0.664	1.6	2.168	1.932	0.53552	Q2
S16	B	3	1	180	0	180	N3	4.288	0.708	1.684	2.048	1.532	0.507451	Q2
S16	B	3	2	180	90	90	N2	4.524	1.144	1.26	1.984	1.396	0.475159	Q1
S16	B	3	3	180	180	0	N1	3.868	0.612	1.136	1.58	1.676	0.472612	Q2
S16	B	3	4	180	270	-90	N4	5.528	0.616	1.968	2.744	2.168	0.526031	Q4
S16	B	4	1	270	0	270	N4	5.624	0.72	1.836	2.416	2.488	0.589167	Q3
S16	B	4	2	270	90	180	N3	6.584	0.844	2.112	3.316	2.424	0.47557	Q1
S16	B	4	3	270	180	90	N2	5.372	0.796	0.268	2.264	2.312	0.516974	Q2
S16	B	4	4	270	270	0	N1	4.44	0.652	1.388	2.024	1.764	0.537902	Q3
S16	C	1	1	0	0	0	N1	4.572	0.48	0.548	1.748	2.344	0.509601	Q4
S16	C	1	2	0	90	-90	N4	3.816	0.516	0.484	1.764	1.536	0.503228	Q4
S16	C	1	3	0	180	-180	N3	4.784	1.512	1.332	1.608	1.664	0.466903	Q1
S16	C	1	4	0	270	-270	N2	5.776	1.296	1.588	2.084	2.396	0.541609	Q4
S16	C	2	1	90	0	90	N2	5.06	0.636	1.716	2.068	2.356	0.521651	Q3
S16	C	2	2	90	90	0	N1	3.552	0.636	0.692	1.52	1.396	0.47043	Q1
S16	C	2	3	90	180	-90	N4	6.044	1.24	4.164	2.144	2.66	0.532136	Q4
S16	C	2	4	90	270	-180	N3	5.82	0.988	1.648	2.208	2.624	0.535423	Q3
S16	C	3	1	180	0	180	N3	4.104	0.828	1.372	1.668	1.608	0.51118	Q2
S16	C	3	2	180	90	90	N2	6.536	1.236	1.708	2.776	2.524	0.605044	Q3
S16	C	3	3	180	180	0	N1	3.96	0.624	1.468	1.796	1.54	0.52578	Q4
S16	C	3	4	180	270	-90	N4	4.808	1.08	1.368	1.824	1.904	0.478062	Q1
S16	C	4	1	270	0	270	N4	5.808	2.068	1.24	1.656	2.084	0.472638	Q1
S16	C	4	2	270	90	180	N3	4.56	0.928	1.452	1.828	1.804	0.464416	Q3
S16	C	4	3	270	180	90	N2	6.312	0.704	1.572	1.992	3.616	0.54983	Q4
S16	C	4	4	270	270	0	N1	5.284	0.712	1.22	1.692	2.88	0.497764	Q2
S16	D	1	1	0	0	0	N1	4.5	0.78	1.64	1.984	1.736	0.491625	Q1
S16	D	1	2	0	90	-90	N4	6.08	1.488	1.26	1.768	2.824	0.504583	Q3
S16	D	1	3	0	180	-180	N3	4.492	0.408	1.572	1.876	2.208	0.484874	Q1
S16	D	1	4	0	270	-270	N2	4.336	0.592	1.476	1.7	2.044	0.548942	Q4
S16	D	2	1	90	0	90	N2	5.512	0.76	1.72	2.132	2.62	0.569844	Q3
S16	D	2	2	90	90	0	N1	4.48	0.544	1.16	1.816	2.12	0.492404	Q2
S16	D	2	3	90	180	-90	N4	5.368	1.044	1.48	1.964	2.36	0.492985	Q4
S16	D	2	4	90	270	-180	N3	5.004	0.824	1.58	1.784	2.396	0.551937	Q4
S16	D	3	1	180	0	180	N3	5.864	0.828	1.596	2.08	2.956	0.532172	Q4
S16	D	3	2	180	90	90	N2	4.172	0.644	1.732	2.012	1.516	0.550977	Q4
S16	D	3	3	180	180	0	N1	4.976	0.872	1.708	1.94	2.164	0.555681	Q3
S16	D	3	4	180	270	-90	N4	5.796	1.656	1.416	2.08	2.06	0.473426	Q1
S16	D	4	1	270	0	270	N4	5.52	1.344	1.384	1.808	2.368	0.484265	Q1
S16	D	4	2	270	90	180	N3	5.432	0.98	1.532	2.096	2.356	0.482244	Q1
S16	D	4	3	270	180	90	N2	4.724	0.956	1.36	2.136	1.632	0.485123	Q2
S16	D	4	4	270	270	0	N1	4.648	1.336	0.96	1.552	1.76	0.499964	Q4
S17	A	1	1	0	0	0	N1	6.112	1.068	1.392	1.752	3.292	0.486432	Q3
S17	A	1	2	0	90	-90	N4	8.228	0.876	0.788	3.1	4.252	0.626922	Q4
S17	A	1	3	0	180	-180	N3	5.852	0.64	1.496	2.18	3.032	0.468836	Q3
S17	A	1	4	0	270	-270	N2	6.116	0.756	1.856	2.912	2.448	0.562834	Q4
S17	A	2	1	90	0	90	N2	7.076	1.552	1.444	2.584	2.94	0.53685	Q3
S17	A	2	2	90	90	0	N1	3.916	0.384	1.024	1.608	1.924	0.457677	Q2
S17	A	2	3	90	180	-90	N4	6.648	2.532	0.752	1.464	2.652	0.469716	Q2
S17	A	2	4	90	270	-180	N3	6.424	1.088	1.316	2.112	3.224	0.516665	Q2
S17	A	3	1	180	0	180	N3	5.812	0.572	1.072	3.096	2.144	0.529088	Q3
S17	A	3	2	180	90	90	N2	6.132	0.812	1.132	2.44	2.88	0.530513	Q1
S17	A	3	3	180	180	0	N1	5.356	1.012	0.212	1.772	2.572	0.499645	Q3
S17	A	3	4	180	270	-90	N4	7.616	2.264	1.36	2.872	2.48	0.570753	Q3
S17	A	4	1	270	0	270	N4	4.516	1.096	1.184	1.472	1.948	0.498773	Q1
S17	A	4	2	270	90	180	N3	4.384	0.388	1.556	1.968	2.028	0.491812	Q2
S17	A	4	3	270	180	90	N2	5.252	1.06	0.78	2.18	2.012	0.492509	Q3
S17	A	4	4	270	270	0	N1	4.26	1.14	1.156	1.528	1.592	0.50673	Q1
S17	B	1	1	0	0	0	N1	3.888	0.548	0.916	1.484	1.856	0.533012	Q1
S17	B	1	2	0	90	-90	N4	8.14	0.804	2.972	3.64	3.696	0.589513	Q1
S17	B	1	3	0	180	-180	N3	5.716	1.688	0.932	2.324	1.704	0.511654	Q2
S17	B	1	4	0	270	-270	N2	4.932	0.276	0.78	1.94	2.716	0.483123	Q2
S17	B	2	1	90	0	90	N2	7.656	0.772	1.652	3.484	3.4	0.631447	Q1
S17	B	2	2	90	90	0	N1	6.148	0.608	1.112	2.12	3.42	0.531628	Q2
S17	B	2	3	90	180	-90	N4	9.532	2.16	1.348	2.268	5.104	0.51317	Q3
S17	B	2	4	90	270	-180	N3	4.144	0.552	1.316	1.788	1.804	0.520338	Q2
S17	B	3	1	180	0	180	N3	6.012	0.56	1.172	1.944	3.508	0.441603	Q4
S17	B	3	2	180	90	90	N2	3.856	0.536	0.8	1.556	1.764	0.482902	Q4
S17	B	3	3	180	180	0	N1	4.556	1.148	0.88	1.688	1.72	0.463704	Q1
S17	B	3	4	180	270	-90	N4	6.508	1.544	1.196	2.184	2.78	0.520825	Q2
S17	B	4	1	270	0	270	N4	4.116	0.652	0.796	1.508	1.956	0.481155	Q4
S17	B	4	2	270	90	180	N3	6.892	1.164	1.212	2.908	2.82	0.549401	Q2
S17	B	4	3	270	180	90	N2	5.4	0.472	1.66	2.424	2.504	0.535808	Q3
S17	B	4	4	270	270	0	N1	5.796	0.66	0.724	2.148	2.988	0.549651	Q2
S17	C	1	1	0	0	0	N1	5.308	0.396	0.58	1.56	3.352	0.52052	Q1
S17	C	1	2	0	90	-90	N4	4.628	0.964	1.276	1.564	2.1	0.502315	Q4
S17	C	1	3	0	180	-180	N3	6.596	1.14	1.564	2.868	2.588	0.507356	Q3
S17	C	1	4	0	270	-270	N2	5.428	0.856	0.936	1.972	2.6	0.529629	Q1
S17	C	2	1	90	0	90	N2	4.9	0.764	0.96	1.944	2.192	0.476465	Q2
S17	C	2	2	90	90	0	N1	4.628	0.792	0.872	1.516	2.32	0.441123	Q4
S17	C	2	3	90	180	-90	N4	6.34	0.912	1.084	2.24	3.188	0.602375	Q1
S17	C	2	4	90	270	-180	N3	5.216	1.092	1.092	2.072	2.052	0.523678	Q4
S17	C	3	1	180	0	180	N3	5.704	1.04	1.024	2.664	2	0.538349	Q3
S17	C	3	2	180	90	90	N2	6.328	1.492	0.888	1.92	2.916	0.503981	Q2
S17	C	3	3	180	180	0	N1	4.252	1.256	0.688	1.608	1.388	0.510393	Q3
S17	C	3	4	180	270	-90	N4	7.152	0.808	1.368	3.716	2.628	0.823298	Q1
S17	C	4	1	270	0	270	N4	5.056	2.028	1.012	1.416	1.612	0.469785	Q2
S17	C	4	2	270	90	180	N3	5.46	0.656	0.884	2.088	2.716	0.506258	Q3
S17	C	4	3	270	180	90	N2	4.476	1.24	1.128	1.608	1.628	0.502496	Q4
S17	C	4	4	270	270	0	N1	3.944	0.64	1.08	1.448	1.856	0.502357	Q4
S17	D	1	1	0	0	0	N1	4.692	0.556	1.372	1.772	2.364	0.552105	Q1
S17	D	1	2	0	90	-90	N4	7.448	1.48	1.3	2.496	3.472	0.535852	Q3
S17	D	1	3	0	180	-180	N3	5.288	0.7	1.168	1.636	2.952	0.474629	Q4
S17	D	1	4	0	270	-270	N2	5.372	0.384	1.72	2.644	2.344	0.587463	Q4
S17	D	2	1	90	0	90	N2	6.592	1.508	1.548	2.444	2.64	0.501839	Q1
S17	D	2	2	90	90	0	N1	3.992	0.452	1.152	1.864	1.676	0.495721	Q1
S17	D	2	3	90	180	-90	N4	5.608	0.86	1.16	2.168	2.58	0.480605	Q4
S17	D	2	4	90	270	-180	N3	4.708	0.396	1.528	2.452	1.86	0.526119	Q3
S17	D	3	1	180	0	180	N3	4.548	0.436	1.468	2.316	1.796	0.49181	Q4
S17	D	3	2	180	90	90	N2	5.712	0.58	1.084	1.92	3.212	0.470973	Q2
S17	D	3	3	180	180	0	N1	5.196	0.264	1.02	1.548	3.384	0.533436	Q1
S17	D	3	4	180	270	-90	N4	6.836	1.412	1.032	2.588	2.836	0.562816	Q2
S17	D	4	1	270	0	270	N4	6.78	0.856	0.444	2.008	3.916	0.532074	Q4
S17	D	4	2	270	90	180	N3	5.548	0.5	1.216	1.924	3.124	0.50547	Q1
S17	D	4	3	270	180	90	N2	7.048	1.66	1.72	2.688	2.7	0.571762	Q3
S17	D	4	4	270	270	0	N1	4.972	0.74	0.964	1.532	2.7	0.48551	Q4
S18	A	1	1	0	0	0	N1	3.208	0.308	1.252	1.52	1.38	0.447164	Q4
S18	A	1	2	0	90	-90	N4	5.792	0.308	1.812	2.204	3.28	0.475914	Q3
S18	A	1	3	0	180	-180	N3	3.94	0.88	1.3	1.532	1.528	0.456569	Q1
S18	A	1	4	0	270	-270	N2	4.392	0.588	1.688	2.116	1.688	0.487613	Q2
S18	A	2	1	90	0	90	N2	9.124	2.636	1.516	1.82	4.668	0.5053	Q2
S18	A	2	2	90	90	0	N1	3.348	0.324	1.236	1.76	1.264	0.443661	Q4
S18	A	2	3	90	180	-90	N4	4.868	1.108	1.94	2.268	1.492	0.497197	Q3
S18	A	2	4	90	270	-180	N3	5.56	1.44	0.78	1.996	2.124	0.471846	Q2
S18	A	3	1	180	0	180	N3	4.812	0.46	1.632	2.316	2.036	0.475766	Q2
S18	A	3	2	180	90	90	N2	5.228	0.4	1.836	2.584	2.244	0.52316	Q3
S18	A	3	3	180	180	0	N1	5.912	2.26	1.472	2.1	1.552	0.475349	Q1
S18	A	3	4	180	270	-90	N4	5.908	0.496	2.436	3.136	2.276	0.511625	Q2
S18	A	4	1	270	0	270	N4	6.628	1.484	2.876	3.12	2.024	0.479813	Q3
S18	A	4	2	270	90	180	N3	6.212	1.672	2.676	3.056	1.484	0.416003	Q4
S18	A	4	3	270	180	90	N2	8.112	3.208	0.32	1.772	3.132	0.436568	Q1
S18	A	4	4	270	270	0	N1	4.688	0.32	1.512	1.708	2.66	0.44479	Q2
S18	B	1	1	0	0	0	N1	2.92	0.216	1.028	1.516	1.188	0.451667	Q4
S18	B	1	2	0	90	-90	N4	5.496	0.808	1.46	2.352	2.336	0.525528	Q1
S18	B	1	3	0	180	-180	N3	3.756	0.276	1.456	1.592	1.888	0.469366	Q3
S18	B	1	4	0	270	-270	N2	4.108	0.82	1.148	1.444	1.844	0.447466	Q1
S18	B	2	1	90	0	90	N2	5.592	1.016	1.736	2.208	2.368	0.471027	Q2
S18	B	2	2	90	90	0	N1	4.868	1.068	1.984	2.324	1.476	0.49832	Q1
S18	B	2	3	90	180	-90	N4	6.516	2.392	1.372	1.824	2.3	0.476144	Q1
S18	B	2	4	90	270	-180	N3	4.768	0.24	1.876	2.18	2.348	0.442828	Q3
S18	B	3	1	180	0	180	N3	5.428	0.308	1.704	2.38	2.74	0.480954	Q3
S18	B	3	2	180	90	90	N2	4.22	0.472	1.516	1.752	1.996	0.447604	Q2
S18	B	3	3	180	180	0	N1	3.504	0.004	1.332	1.568	1.932	0.45701	Q4
S18	B	3	4	180	270	-90	N4	4.476	0.156	2.248	3.016	1.304	0.519222	Q3
S18	B	4	1	270	0	270	N4	5.964	2.176	1.524	1.984	1.804	0.46281	Q1
S18	B	4	2	270	90	180	N3	7.188	0.924	3.032	4.14	2.124	0.540026	Q2
S18	B	4	3	270	180	90	N2	5.664	0.14	3.184	3.456	2.068	0.47275	Q4
S18	B	4	4	270	270	0	N1	4.06	0.32	1.532	1.776	1.964	0.475481	Q1
S18	C	1	1	0	0	0	N1	4.556	0.68	1.332	1.824	2.052	0.468605	Q1
S18	C	1	2	0	90	-90	N4	3.98	0.728	0.464	1.652	1.6	0.436786	Q2
S18	C	1	3	0	180	-180	N3	5.036	0.332	2.368	2.732	1.972	0.461372	Q4
S18	C	1	4	0	270	-270	N2	4.724	0.412	1.508	1.908	2.404	0.483105	Q2
S18	C	2	1	90	0	90	N2	19.916	0.28	0.936	1.296	18.34	0.456125	Q3
S18	C	2	2	90	90	0	N1	3.484	0.248	0.396	1.236	2	0.437352	Q4
S18	C	2	3	90	180	-90	N4	4.196	0.696	1.348	1.636	1.864	0.448562	Q4
S18	C	2	4	90	270	-180	N3	19.092	15.592	1.056	1.288	2.212	0.471027	Q3
S18	C	3	1	180	0	180	N3	4.12	0.052	1.872	2.56	1.508	0.548012	Q4
S18	C	3	2	180	90	90	N2	4.568	0.276	1.528	2.036	2.256	0.496165	Q1
S18	C	3	3	180	180	0	N1	4.116	0.444	1.124	1.44	2.232	0.428178	Q4
S18	C	3	4	180	270	-90	N4	5.228	0.388	1.352	1.804	3.036	0.446208	Q2
S18	C	4	1	270	0	270	N4	3.56	0.208	0.896	1.812	1.54	0.433183	Q3
S18	C	4	2	270	90	180	N3	5.224	1.128	0.7	1.804	2.292	0.471807	Q3
S18	C	4	3	270	180	90	N2	4.888	1.072	1.408	1.704	2.112	0.45997	Q2
S18	C	4	4	270	270	0	N1	4.904	1.268	1.284	1.656	1.98	0.445119	Q1
S18	D	1	1	0	0	0	N1	3.108	0.32	1.208	1.344	1.444	0.462744	Q4
S18	D	1	2	0	90	-90	N4	6.588	0.268	2.272	3.288	3.032	0.48653	Q3
S18	D	1	3	0	180	-180	N3	3.568	0.152	1.292	1.452	1.964	0.434636	Q4
S18	D	1	4	0	270	-270	N2	5.392	0.928	1.78	2.072	2.392	0.441046	Q2
S18	D	2	1	90	0	90	N2	4.528	0.264	2.172	2.62	1.644	0.507222	Q4
S18	D	2	2	90	90	0	N1	4.052	0.928	1.116	1.724	1.4	0.426444	Q1
S18	D	2	3	90	180	-90	N4	4.828	0.308	1.86	2.076	2.444	0.440041	Q4
S18	D	2	4	90	270	-180	N3	4.38	0.88	0.508	1.6	1.9	0.428551	Q2
S18	D	3	1	180	0	180	N3	3.3	0.168	1.36	1.636	1.496	0.432423	Q3
S18	D	3	2	180	90	90	N2	4.228	0.908	0.38	1.92	1.4	0.342938	Q1
S18	D	3	3	180	180	0	N1	3.84	0.368	1.592	1.892	1.58	0.489175	Q2
S18	D	3	4	180	270	-90	N4	5.22	0.64	2.66	3.032	1.548	0.517115	Q3
S18	D	4	1	270	0	270	N4	5.2	1.208	1.428	1.648	2.344	0.453343	Q1
S18	D	4	2	270	90	180	N3	3.98	0.832	1.124	1.416	1.732	0.431217	Q3
S18	D	4	3	270	180	90	N2	6.288	0.716	1.572	1.908	3.664	0.4699	Q1
S18	D	4	4	270	270	0	N1	3.896	0.684	0.724	1.348	1.864	0.427247	Q4
S19	A	1	1	0	0	0	N1	4.104	0.884	1.312	1.628	1.592	0.481873	Q3
S19	A	1	2	0	90	-90	N4	4.7	1.26	1.288	2.32	1.12	0.47716	Q1
S19	A	1	3	0	180	-180	N3	4.308	1.328	1.264	1.82	1.16	0.508732	Q4
S19	A	1	4	0	270	-270	N2	5.248	0.644	2.156	2.948	1.656	0.471611	Q2
S19	A	2	1	90	0	90	N2	4.564	0.26	2.516	3.14	1.164	0.504935	Q4
S19	A	2	2	90	90	0	N1	4.344	1.324	1.076	1.548	1.472	0.450704	Q1
S19	A	2	3	90	180	-90	N4	4.924	1.364	1.5	2.196	1.364	0.49046	Q1
S19	A	2	4	90	270	-180	N3	3.184	0.288	1.292	1.664	1.232	0.471722	Q4
S19	A	3	1	180	0	180	N3	5.304	0.968	0.856	2.748	1.588	0.475918	Q2
S19	A	3	2	180	90	90	N2	3.92	1.176	0.932	1.516	1.228	0.495099	Q3
S19	A	3	3	180	180	0	N1	3.82	0.9	1.208	1.56	1.36	0.467989	Q2
S19	A	3	4	180	270	-90	N4	7.3	3.088	1.38	2.692	1.52	0.445295	Q3
S19	A	4	1	270	0	270	N4	3.752	0.012	2.136	2.524	1.216	0.59269	Q2
S19	A	4	2	270	90	180	N3	4.188	0.996	1.14	1.86	1.332	0.623594	Q3
S19	A	4	3	270	180	90	N2	5.968	2.308	1.18	1.716	1.944	0.481597	Q4
S19	A	4	4	270	270	0	N1	4.136	1.24	1.264	1.632	1.264	0.464296	Q4
S19	B	1	1	0	0	0	N1	3.136	0.22	1	1.66	1.256	0.480695	Q4
S19	B	1	2	0	90	-90	N4	6.236	0.58	2.664	3.816	1.84	0.537401	Q3
S19	B	1	3	0	180	-180	N3	3.38	0.52	1.292	1.816	1.044	0.551314	Q3
S19	B	1	4	0	270	-270	N2	3.512	0.328	1.552	1.984	1.2	0.464989	Q1
S19	B	2	1	90	0	90	N2	4.556	0.852	1.688	2.184	1.52	0.485196	Q1
S19	B	2	2	90	90	0	N1	3.46	0.408	0.968	1.488	1.564	0.476988	Q4
S19	B	2	3	90	180	-90	N4	3.236	0.24	1.248	2.004	0.992	0.478607	Q1
S19	B	2	4	90	270	-180	N3	3.56	0.76	0.84	1.308	1.492	0.48833	Q2
S19	B	3	1	180	0	180	N3	4.492	0.82	1.076	2.036	1.636	0.475624	Q2
S19	B	3	2	180	90	90	N2	4.596	0.068	2.284	3.292	1.236	0.599007	Q2
S19	B	3	3	180	180	0	N1	3.944	0.464	1.156	1.82	1.66	0.521032	Q3
S19	B	3	4	180	270	-90	N4	4.032	0.196	2.108	2.38	1.456	0.515079	Q1
S19	B	4	1	270	0	270	N4	4.052	1.328	1	1.436	1.288	0.457535	Q3
S19	B	4	2	270	90	180	N3	5.496	1.456	2.436	2.208	1.832	0.486497	Q1
S19	B	4	3	270	180	90	N2	5.54	0.3	2.664	3.336	1.904	0.492579	Q2
S19	B	4	4	270	270	0	N1	3.628	0.372	1.212	1.736	1.52	0.456147	Q2
S19	C	1	1	0	0	0	N1	5.296	1.616	1.54	2.06	1.62	0.479576	Q1
S19	C	1	2	0	90	-90	N4	3.524	0.04	1.328	1.984	1.5	0.486586	Q4
S19	C	1	3	0	180	-180	N3	3.688	0.108	1.484	1.992	1.588	0.492429	Q4
S19	C	1	4	0	270	-270	N2	4.308	1.408	0.836	1.464	1.436	0.487848	Q3
S19	C	2	1	90	0	90	N2	3.78	0.292	1.336	1.932	1.556	0.44859	Q1
S19	C	2	2	90	90	0	N1	3.392	0.38	1.352	1.836	1.176	0.451958	Q1
S19	C	2	3	90	180	-90	N4	4.62	1.112	1.424	2.12	1.388	0.510294	Q4
S19	C	2	4	90	270	-180	N3	4.488	1.404	1.168	1.652	1.432	0.470626	Q1
S19	C	3	1	180	0	180	N3	4.5	1.176	1.348	1.904	1.42	0.475224	Q3
S19	C	3	2	180	90	90	N2	5.252	1.536	0.312	2.056	1.66	0.482611	Q3
S19	C	3	3	180	180	0	N1	4.144	0.52	1.624	1.952	1.672	0.489182	Q2
S19	C	3	4	180	270	-90	N4	4.324	1	1.584	2.032	1.292	0.468674	Q2
S19	C	4	1	270	0	270	N4	4.064	0.656	1.316	1.832	1.576	0.506243	Q1
S19	C	4	2	270	90	180	N3	3.764	0.776	1.252	1.724	1.264	0.484528	Q4
S19	C	4	3	270	180	90	N2	3.644	0.3	1.408	1.828	1.516	0.484265	Q1
S19	C	4	4	270	270	0	N1	3.728	0.972	0.992	1.324	1.432	0.431896	Q3
S19	D	1	1	0	0	0	N1	3.9	0.44	1.352	1.872	1.588	0.529678	Q2
S19	D	1	2	0	90	-90	N4	5.052	0.672	2.068	2.908	1.472	0.499517	Q2
S19	D	1	3	0	180	-180	N3	3.696	0.824	1.02	1.512	1.36	0.448759	Q2
S19	D	1	4	0	270	-270	N2	4.788	1.272	1.372	1.968	1.548	0.461251	Q4
S19	D	2	1	90	0	90	N2	6.016	1.628	1.468	3.008	1.38	0.631617	Q2
S19	D	2	2	90	90	0	N1	3.336	0.488	0.996	1.384	1.464	0.460122	Q4
S19	D	2	3	90	180	-90	N4	4.74	0.656	1.564	2.46	1.624	0.441425	Q3
S19	D	2	4	90	270	-180	N3	3.684	0.936	1	1.524	1.224	0.41457	Q3
S19	D	3	1	180	0	180	N3	3.996	0.136	1.916	2.416	1.444	0.497994	Q2
S19	D	3	2	180	90	90	N2	4.096	1.06	1.084	1.72	1.316	0.515905	Q4
S19	D	3	3	180	180	0	N1	4.956	0.96	1.816	2.42	1.576	0.450888	Q1
S19	D	3	4	180	270	-90	N4	5.708	1.376	1.596	3.104	1.228	0.591866	Q3
S19	D	4	1	270	0	270	N4	3.072	0.284	1.048	1.528	1.26	0.477459	Q4
S19	D	4	2	270	90	180	N3	4.272	1.008	1.392	2.284	0.98	0.447279	Q1
S19	D	4	3	270	180	90	N2	3.484	0.968	1.068	1.48	1.036	0.467398	Q4
S19	D	4	4	270	270	0	N1	3.656	0.424	0.452	1.708	1.524	0.465641	Q3
S20	A	1	1	0	0	0	N1	3.732	0.644	1.06	1.58	1.508	0.489068	Q2
S20	A	1	2	0	90	-90	N4	3.46	0.584	1.176	1.684	1.192	0.510837	Q4
S20	A	1	3	0	180	-180	N3	3.3	0.56	1.212	1.636	1.104	0.49581	Q3
S20	A	1	4	0	270	-270	N2	3.668	0.312	1.332	1.832	1.524	0.511796	Q1
S20	A	2	1	90	0	90	N2	4.188	0.44	1.044	1.936	1.812	0.481507	Q4
S20	A	2	2	90	90	0	N1	4.24	0.804	1.732	2.02	1.416	0.511566	Q1
S20	A	2	3	90	180	-90	N4	3.68	0.476	1.028	1.684	1.52	0.48709	Q4
S20	A	2	4	90	270	-180	N3	3.62	0.28	0.968	2.072	1.268	0.498969	Q4
S20	A	3	1	180	0	180	N3	3.72	0.912	1.028	1.64	1.168	0.48047	Q4
S20	A	3	2	180	90	90	N2	3.344	0.4	1.004	1.58	1.364	0.469045	Q3
S20	A	3	3	180	180	0	N1	3.492	0.676	1.044	1.428	1.388	0.466647	Q3
S20	A	3	4	180	270	-90	N4	4.888	1.092	1.264	2.212	1.584	0.498145	Q4
S20	A	4	1	270	0	270	N4	4.836	1.388	1.6	2.308	1.14	0.511419	Q2
S20	A	4	2	270	90	180	N3	5.188	0.564	2.276	3.028	1.596	0.55923	Q1
S20	A	4	3	270	180	90	N2	5.668	1.076	2.568	2.704	1.888	0.539579	Q1
S20	A	4	4	270	270	0	N1	3.76	0.54	1.116	1.568	1.652	0.466443	Q2
S20	B	1	1	0	0	0	N1	3.596	0.524	0.832	1.492	1.58	0.465701	Q4
S20	B	1	2	0	90	-90	N4	4.456	0.516	1.144	2.588	1.352	0.530832	Q4
S20	B	1	3	0	180	-180	N3	3.876	0.368	1.172	1.932	1.576	0.517218	Q1
S20	B	1	4	0	270	-270	N2	3.64	0.588	1.004	1.636	1.416	0.485196	Q2
S20	B	2	1	90	0	90	N2	3.48	0.228	1.092	1.832	1.42	0.49601	Q1
S20	B	2	2	90	90	0	N1	3.116	0.444	1.136	1.52	1.152	0.496726	Q3
S20	B	2	3	90	180	-90	N4	4.096	0.32	0.88	2.36	1.416	0.559071	Q2
S20	B	2	4	90	270	-180	N3	3.048	0.252	1.232	1.568	1.228	0.499234	Q3
S20	B	3	1	180	0	180	N3	3.748	0.584	1.192	1.688	1.476	0.476026	Q2
S20	B	3	2	180	90	90	N2	3.304	0.508	0.98	1.532	1.264	0.468627	Q4
S20	B	3	3	180	180	0	N1	2.92	0.252	1.104	1.484	1.184	0.482242	Q3
S20	B	3	4	180	270	-90	N4	4.396	0.6	1.7	2.188	1.608	0.520226	Q4
S20	B	4	1	270	0	270	N4	3.38	0.456	1.304	1.684	1.24	0.469786	Q2
S20	B	4	2	270	90	180	N3	3.656	0.468	1.168	1.72	1.468	0.525019	Q1
S20	B	4	3	270	180	90	N2	4.668	0.272	2.632	3.096	1.3	0.506587	Q1
S20	B	4	4	270	270	0	N1	3.344	0.264	0.952	1.352	1.728	0.502161	Q1
S20	C	1	1	0	0	0	N1	3.48	0.504	1.032	1.452	1.524	0.505062	Q2
S20	C	1	2	0	90	-90	N4	3.464	0.568	1.056	1.464	1.432	0.457694	Q4
S20	C	1	3	0	180	-180	N3	2.848	0.168	1.124	1.58	1.1	0.518773	Q1
S20	C	1	4	0	270	-270	N2	4.132	0.696	1.38	1.804	1.632	0.507018	Q2
S20	C	2	1	90	0	90	N2	3.076	0.276	0.836	1.368	1.432	0.49177	Q3
S20	C	2	2	90	90	0	N1	3.192	0.228	0.98	1.544	1.42	0.489393	Q1
S20	C	2	3	90	180	-90	N4	3.52	0.368	1.208	1.716	1.436	0.499178	Q3
S20	C	2	4	90	270	-180	N3	3.336	0.404	1.2	1.76	1.172	0.499811	Q1
S20	C	3	1	180	0	180	N3	3.996	0.532	1.34	1.904	1.56	0.484145	Q3
S20	C	3	2	180	90	90	N2	4.12	0.288	1.428	2.016	1.816	0.504279	Q4
S20	C	3	3	180	180	0	N1	3.66	0.6	1.016	1.48	1.58	0.513677	Q2
S20	C	3	4	180	270	-90	N4	2.944	0.304	1.088	1.324	1.316	0.476835	Q2
S20	C	4	1	270	0	270	N4	3.192	0.32	1.152	1.504	1.368	0.442894	Q3
S20	C	4	2	270	90	180	N3	3.352	0.496	1.048	1.644	1.212	0.512204	Q2
S20	C	4	3	270	180	90	N2	3.612	0.392	0.9	1.576	1.644	0.523714	Q1
S20	C	4	4	270	270	0	N1	3.48	0.312	1.172	1.564	1.604	0.495682	Q3
S20	D	1	1	0	0	0	N1	2.924	0.352	1.076	1.304	1.268	0.475938	Q4
S20	D	1	2	0	90	-90	N4	4.352	1.152	1.208	1.876	1.324	0.473623	Q3
S20	D	1	3	0	180	-180	N3	3.528	0.616	1.2	1.428	1.484	0.473261	Q3
S20	D	1	4	0	270	-270	N2	3.488	0.24	1.116	1.6	1.648	0.493069	Q4
S20	D	2	1	90	0	90	N2	5.7	0.504	2.408	3.72	1.476	0.594368	Q2
S20	D	2	2	90	90	0	N1	3.28	0.34	1.08	1.436	1.504	0.480945	Q4
S20	D	2	3	90	180	-90	N4	3.816	0.704	1.024	1.384	1.728	0.495054	Q3
S20	D	2	4	90	270	-180	N3	3.52	0.28	1.552	1.892	1.348	0.50967	Q1
S20	D	3	1	180	0	180	N3	3.312	0.24	1.112	1.788	1.284	0.44619	Q4
S20	D	3	2	180	90	90	N2	3.028	0.516	0.668	1.54	0.972	0.4739	Q2
S20	D	3	3	180	180	0	N1	4.3	0.824	1.68	1.832	1.644	0.490673	Q2
S20	D	3	4	180	270	-90	N4	3.672	0.3	1.512	2.304	1.068	0.492969	Q3
S20	D	4	1	270	0	270	N4	3.22	0.216	0.812	1.536	1.468	0.526247	Q1
S20	D	4	2	270	90	180	N3	3.644	0.176	1.036	1.88	1.588	0.514554	Q3
S20	D	4	3	270	180	90	N2	4.12	1.052	0.748	1.936	1.132	0.573868	Q1
S20	D	4	4	270	270	0	N1	3.716	0.728	0.872	1.448	1.54	0.482216	Q2
S21	A	1	1	0	0	0	N1	3.728	1.14	0.952	1.252	1.336	0.501757	Q1
S21	A	1	2	0	90	-90	N4	8.364	3.416	1.44	2.7	2.248	0.491114	Q3
S21	A	1	3	0	180	-180	N3	5.728	2.624	1.072	1.6	1.504	0.484807	Q1
S21	A	1	4	0	270	-270	N2	5.74	1.932	1.28	2.116	1.692	0.334439	Q4
S21	A	2	1	90	0	90	N2	4.916	1.764	1.016	1.568	1.584	0.455304	Q3
S21	A	2	2	90	90	0	N1	3.196	0.64	1.024	1.432	1.124	0.471884	Q1
S21	A	2	3	90	180	-90	N4	6.016	2.764	1.26	2.016	1.236	0.468313	Q1
S21	A	2	4	90	270	-180	N3	5.136	1.908	0.98	1.7	1.528	0.513183	Q3
S21	A	3	1	180	0	180	N3	5.816	1.884	1.172	1.944	1.988	0.464468	Q3
S21	A	3	2	180	90	90	N2	5.464	1.944	1.104	2.04	1.48	0.484038	Q2
S21	A	3	3	180	180	0	N1	4.54	1.048	1.86	2.228	1.264	0.456803	Q1
S21	A	3	4	180	270	-90	N4	7.376	1.356	2.984	4.38	1.64	0.470776	Q2
S21	A	4	1	270	0	270	N4	4.728	1.604	0.68	1.44	1.684	0.479721	Q2
S21	A	4	2	270	90	180	N3	6.312	2.032	1.488	2.512	1.768	0.480716	Q2
S21	A	4	3	270	180	90	N2	7.396	2.88	1.72	2.572	1.944	0.511981	Q2
S21	A	4	4	270	270	0	N1	3.612	1.452	0.856	1.332	0.828	0.455209	Q2
S21	B	1	1	0	0	0	N1	4.364	1.136	0.648	1.584	1.644	0.465413	Q4
S21	B	1	2	0	90	-90	N4	5.816	2.176	0.936	1.912	1.728	0.470575	Q3
S21	B	1	3	0	180	-180	N3	4.908	1.224	1.176	1.74	1.944	0.474291	Q3
S21	B	1	4	0	270	-270	N2	4.152	1.028	1.184	1.74	1.384	0.474945	Q1
S21	B	2	1	90	0	90	N2	5.124	0.412	1.6	2.648	2.064	0.508537	Q1
S21	B	2	2	90	90	0	N1	3.144	0.42	0.928	1.28	1.444	0.430414	Q2
S21	B	2	3	90	180	-90	N4	4.936	1.068	1.38	2.136	1.732	0.483515	Q3
S21	B	2	4	90	270	-180	N3	4.492	0.696	1.304	1.968	1.828	0.500776	Q4
S21	B	3	1	180	0	180	N3	5.52	1.536	1.08	1.948	2.036	0.451948	Q4
S21	B	3	2	180	90	90	N2	7.972	1.144	5.032	5.584	1.244	0.578536	Q1
S21	B	3	3	180	180	0	N1	3.732	1.032	1.136	1.692	1.008	0.520228	Q4
S21	B	3	4	180	270	-90	N4	7.504	1.76	3.148	3.832	1.912	0.546125	Q1
S21	B	4	1	270	0	270	N4	3.508	0.804	0.988	1.384	1.32	0.447659	Q3
S21	B	4	2	270	90	180	N3	6.364	2.556	0.984	1.772	2.036	0.459441	Q4
S21	B	4	3	270	180	90	N2	6.796	1.756	1.584	2.852	2.188	0.528636	Q4
S21	B	4	4	270	270	0	N1	3.644	0.524	1.02	1.364	1.756	0.488555	Q3
S21	C	1	1	0	0	0	N1	3.536	1.292	0.82	1.132	1.112	0.445372	Q2
S21	C	1	2	0	90	-90	N4	3.904	1.408	0.86	1.208	1.288	0.465425	Q2
S21	C	1	3	0	180	-180	N3	6.964	2.08	1.528	2.456	2.428	0.49762	Q3
S21	C	1	4	0	270	-270	N2	5.576	1.616	1.328	2.228	1.732	0.529746	Q4
S21	C	2	1	90	0	90	N2	4.052	1.116	0.996	1.344	1.592	0.428119	Q3
S21	C	2	2	90	90	0	N1	3.384	0.956	0.836	1.128	1.3	0.468876	Q2
S21	C	2	3	90	180	-90	N4	6.376	1.076	2.996	3.384	1.916	0.444148	Q1
S21	C	2	4	90	270	-180	N3	4.328	1.38	0.9	1.856	1.092	0.495924	Q4
S21	C	3	1	180	0	180	N3	5.908	1.52	1.764	2.528	1.86	0.490749	Q2
S21	C	3	2	180	90	90	N2	6.22	2.188	1.368	2.26	1.772	0.357477	Q4
S21	C	3	3	180	180	0	N1	3.328	0.94	1.124	1.408	0.98	0.449937	Q4
S21	C	3	4	180	270	-90	N4	4.088	0.98	1.036	1.768	1.34	0.500844	Q3
S21	C	4	1	270	0	270	N4	6.26	2.068	1.54	2.412	1.78	0.310277	Q4
S21	C	4	2	270	90	180	N3	4.204	1.672	0.924	1.504	1.028	0.452685	Q2
S21	C	4	3	270	180	90	N2	4.368	1.484	0.896	1.432	1.452	0.472281	Q4
S21	C	4	4	270	270	0	N1	4.476	1.112	1.28	1.872	1.492	0.546957	Q2
S21	D	1	1	0	0	0	N1	4.804	1.032	1.424	1.992	1.78	0.466358	Q1
S21	D	1	2	0	90	-90	N4	5.692	2.492	1.12	1.984	1.216	0.483328	Q2
S21	D	1	3	0	180	-180	N3	2.836	0.928	1.108	1.54	0.368	0.454895	Q1
S21	D	1	4	0	270	-270	N2	3.42	0.484	1.036	1.372	1.564	0.488348	Q2
S21	D	2	1	90	0	90	N2	6.652	1.096	1.68	2.88	2.676	0.470924	Q3
S21	D	2	2	90	90	0	N1	3.896	1.056	0.828	1.332	1.508	0.44934	Q4
S21	D	2	3	90	180	-90	N4	4.272	1.632	1.02	1.776	0.864	0.493146	Q3
S21	D	2	4	90	270	-180	N3	5.432	1.208	1.104	1.852	2.372	0.455673	Q3
S21	D	3	1	180	0	180	N3	6.516	1.2	2.852	3.648	1.668	0.562975	Q1
S21	D	3	2	180	90	90	N2	3.904	0.684	1.288	1.824	1.396	0.480999	Q3
S21	D	3	3	180	180	0	N1	7.68	1.652	1.772	2.968	3.06	0.469985	Q1
S21	D	3	4	180	270	-90	N4	6.764	2.14	1.644	2.776	1.848	0.507814	Q4
S21	D	4	1	270	0	270	N4	4.524	1.612	0.98	1.476	1.436	0.496314	Q1
S21	D	4	2	270	90	180	N3	6.18	1.62	1.056	2.016	2.544	0.508845	Q4
S21	D	4	3	270	180	90	N2	5.012	1.476	1.04	1.52	2.016	0.482958	Q1
S21	D	4	4	270	270	0	N1	4.376	1.424	0.964	1.46	1.492	0.499051	Q2
S22	A	1	1	0	0	0	N1	5.204	1.54	1.256	1.804	1.86	0.475341	Q3
S22	A	1	2	0	90	-90	N4	12.64	6.604	1.86	3.912	2.124	0.643851	Q1
S22	A	1	3	0	180	-180	N3	7.136	2.84	1.312	2.308	1.988	0.555029	Q2
S22	A	1	4	0	270	-270	N2	5.052	2.104	1.076	1.512	1.436	0.461076	Q3
S22	A	2	1	90	0	90	N2	8.872	4.616	2.5	3.376	0.88	0.541908	Q2
S22	A	2	2	90	90	0	N1	5.976	2.244	1.104	2.124	1.608	0.501668	Q1
S22	A	2	3	90	180	-90	N4	6.004	2.128	1.088	2.04	1.836	0.439439	Q2
S22	A	2	4	90	270	-180	N3	10.744	6.32	1.056	2.696	1.728	0.609339	Q1
S22	A	3	1	180	0	180	N3	6.912	2.836	1.356	2.188	1.888	0.511478	Q3
S22	A	3	2	180	90	90	N2	7.024	3.656	1.132	1.732	1.636	0.52652	Q4
S22	A	3	3	180	180	0	N1	5.712	2.296	1.052	1.924	1.492	0.491471	Q1
S22	A	3	4	180	270	-90	N4	16.388	11.264	1.604	2.628	2.496	0.546396	Q3
S22	A	4	1	270	0	270	N4	5.684	2.292	0.984	1.748	1.644	0.507479	Q3
S22	A	4	2	270	90	180	N3	6.364	2.272	1.044	2.264	1.828	0.428955	Q2
S22	A	4	3	270	180	90	N2	7.336	3.612	0.916	1.616	2.108	0.506434	Q4
S22	A	4	4	270	270	0	N1	5.08	1.616	1.052	1.768	1.696	0.484065	Q1
S22	B	1	1	0	0	0	N1	4.416	1.724	0.88	1.336	1.356	0.466008	Q3
S22	B	1	2	0	90	-90	N4	12.728	8.548	1.756	3.092	1.088	0.554535	Q4
S22	B	1	3	0	180	-180	N3	8.132	4.496	1.156	2.012	1.624	0.530959	Q4
S22	B	1	4	0	270	-270	N2	5.368	2.388	0.956	1.44	1.54	0.515898	Q4
S22	B	2	1	90	0	90	N2	8.656	4.836	0.876	2.064	1.756	0.524689	Q3
S22	B	2	2	90	90	0	N1	5.808	1.988	1.236	1.832	1.988	0.495564	Q1
S22	B	2	3	90	180	-90	N4	5.684	1.972	1.364	2.14	1.572	0.496599	Q3
S22	B	2	4	90	270	-180	N3	4.452	1.444	1.236	1.604	1.404	0.471903	Q1
S22	B	3	1	180	0	180	N3	5.864	2.212	1.16	2.036	1.616	0.447178	Q1
S22	B	3	2	180	90	90	N2	5.284	2.396	1.028	1.52	1.368	0.518965	Q3
S22	B	3	3	180	180	0	N1	6.836	3.516	0.144	1.784	1.536	0.435982	Q4
S22	B	3	4	180	270	-90	N4	9.144	3.872	2.748	3.436	1.836	0.647924	Q1
S22	B	4	1	270	0	270	N4	5.508	2.32	1.22	1.608	1.58	0.43699	Q2
S22	B	4	2	270	90	180	N3	5.288	1.44	1.152	2.192	1.656	0.437272	Q2
S22	B	4	3	270	180	90	N2	6.808	2.848	1.168	2.296	1.664	0.460302	Q3
S22	B	4	4	270	270	0	N1	4.62	1.456	1.036	1.404	1.76	0.477082	Q4
S22	C	1	1	0	0	0	N1	5.06	1.692	1.22	1.568	1.8	0.49118	Q2
S22	C	1	2	0	90	-90	N4	8.44	4.888	1.012	1.876	1.676	0.506539	Q1
S22	C	1	3	0	180	-180	N3	4.616	1.9	0.884	1.628	1.088	0.483647	Q1
S22	C	1	4	0	270	-270	N2	6.908	3.812	0.92	1.44	1.656	0.51476	Q4
S22	C	2	1	90	0	90	N2	4.996	1.384	1.488	1.92	1.692	0.487745	Q1
S22	C	2	2	90	90	0	N1	4.644	1.524	0.976	1.704	1.416	0.512485	Q4
S22	C	2	3	90	180	-90	N4	7.344	3.548	1.288	1.804	1.992	0.512342	Q4
S22	C	2	4	90	270	-180	N3	5.184	2.156	0.992	1.52	1.508	0.480805	Q3
S22	C	3	1	180	0	180	N3	4.704	1.736	1.044	1.64	1.328	0.435099	Q2
S22	C	3	2	180	90	90	N2	5.02	1.704	1.124	1.736	1.58	0.471292	Q2
S22	C	3	3	180	180	0	N1	4.784	1.692	0.952	1.516	1.576	0.474805	Q4
S22	C	3	4	180	270	-90	N4	4.544	1.308	1.244	1.64	1.596	0.500879	Q2
S22	C	4	1	270	0	270	N4	7.308	4.288	1.144	1.572	1.448	0.457114	Q4
S22	C	4	2	270	90	180	N3	6.784	3.536	1.06	1.684	1.564	0.454502	Q2
S22	C	4	3	270	180	90	N2	4.032	1.424	1.072	1.404	1.204	0.454638	Q2
S22	C	4	4	270	270	0	N1	4.268	1.724	0.976	1.32	1.224	0.453626	Q4
S22	D	1	1	0	0	0	N1	4.62	1.224	1.324	1.844	1.552	0.476762	Q1
S22	D	1	2	0	90	-90	N4	6.192	2.92	1.016	1.728	1.544	0.476216	Q3
S22	D	1	3	0	180	-180	N3	5.796	2.848	1.124	1.504	1.444	0.449101	Q3
S22	D	1	4	0	270	-270	N2	5.98	2.26	1.008	1.752	1.968	0.41087	Q3
S22	D	2	1	90	0	90	N2	8.62	4.364	1.276	2.084	2.172	0.475062	Q3
S22	D	2	2	90	90	0	N1	4.152	1.124	1.04	1.524	1.504	0.449262	Q1
S22	D	2	3	90	180	-90	N4	5.876	1.848	1.372	2.188	1.84	0.499278	Q4
S22	D	2	4	90	270	-180	N3	5.212	1.972	1.18	1.776	1.464	0.46046	Q2
S22	D	3	1	180	0	180	N3	4.904	1.504	0.996	1.548	1.852	0.495966	Q4
S22	D	3	2	180	90	90	N2	4.884	2.016	1.104	1.636	1.232	0.464537	Q1
S22	D	3	3	180	180	0	N1	6.508	3.276	1.22	1.704	1.528	0.477926	Q2
S22	D	3	4	180	270	-90	N4	14.832	10.572	1.66	2.152	2.108	0.494296	Q4
S22	D	4	1	270	0	270	N4	4.672	1.668	1.216	1.672	1.332	0.481509	Q2
S22	D	4	2	270	90	180	N3	7.86	4.1	1.2	2.04	1.72	0.43795	Q2
S22	D	4	3	270	180	90	N2	8.144	3.5	1.264	2.308	2.336	0.435396	Q3
S22	D	4	4	270	270	0	N1	6.164	2.932	0.976	1.576	1.656	0.467895	Q1
S24	A	1	1	0	0	0	N1	5.58	1.276	0.836	1.76	2.544	0.44842	Q3
S24	A	1	2	0	90	-90	N4	7.02	2.304	1.848	2.792	1.924	0.498782	Q4
S24	A	1	3	0	180	-180	N3	8.312	2.644	2.232	2.704	2.964	0.486635	Q3
S24	A	1	4	0	270	-270	N2	7.552	2.016	2.064	2.7	2.836	0.489253	Q2
S24	A	2	1	90	0	90	N2	8.188	2.636	1.452	2.308	3.244	0.468249	Q3
S24	A	2	2	90	90	0	N1	6.952	2.652	0.912	1.688	2.612	0.415726	Q4
S24	A	2	3	90	180	-90	N4	7.724	2.072	2.1	2.804	2.848	0.468581	Q1
S24	A	2	4	90	270	-180	N3	6.932	1.516	3.184	3.824	1.592	0.535464	Q1
S24	A	3	1	180	0	180	N3	7.284	2.012	1.14	2.068	3.204	0.468854	Q2
S24	A	3	2	180	90	90	N2	6.944	2.744	1.244	2.076	2.124	0.442191	Q4
S24	A	3	3	180	180	0	N1	5.7	1.844	0.876	1.34	2.516	0.446918	Q3
S24	A	3	4	180	270	-90	N4	8.412	2.18	2.336	3.08	3.152	0.620468	Q2
S24	A	4	1	270	0	270	N4	7.04	1.744	1.924	2.584	2.712	0.450275	Q2
S24	A	4	2	270	90	180	N3	7.808	2.3	1.724	1.92	3.588	0.444368	Q2
S24	A	4	3	270	180	90	N2	11.712	4.584	2.912	3.524	3.604	0.497171	Q2
S24	A	4	4	270	270	0	N1	6.976	2.036	1.784	2.372	2.568	0.444267	Q1
S24	B	1	1	0	0	0	N1	5.12	0.984	1.316	2.312	1.824	0.441913	Q2
S24	B	1	2	0	90	-90	N4	10.984	3.1	3.3	3.5	4.384	0.567977	Q1
S24	B	1	3	0	180	-180	N3	6.292	1.628	0.968	1.516	3.148	0.4696	Q1
S24	B	1	4	0	270	-270	N2	6.856	1.256	1.924	2.824	2.776	0.525742	Q4
S24	B	2	1	90	0	90	N2	7.02	1.38	1.164	1.812	3.828	0.475197	Q1
S24	B	2	2	90	90	0	N1	5.708	1.888	0.964	1.536	2.284	0.423561	Q4
S24	B	2	3	90	180	-90	N4	7.864	1.284	1.804	2.356	4.224	0.498226	Q2
S24	B	2	4	90	270	-180	N3	6.8	2.428	1.132	1.864	2.508	0.449884	Q4
S24	B	3	1	180	0	180	N3	20.452	2.532	1.268	1.752	16.168	0.434182	Q4
S24	B	3	2	180	90	90	N2	7.512	1.924	0.96	1.976	3.612	0.448992	Q4
S24	B	3	3	180	180	0	N1	8.144	3.416	1.768	2.056	2.672	0.466698	Q1
S24	B	3	4	180	270	-90	N4	7.976	0.872	1.764	2.176	4.928	0.468642	Q1
S24	B	4	1	270	0	270	N4	6.584	1.108	1.352	2.232	3.244	0.478001	Q1
S24	B	4	2	270	90	180	N3	5.94	1.58	1.124	1.972	2.388	0.471965	Q3
S24	B	4	3	270	180	90	N2	9.448	2.616	2.156	3.98	2.852	0.479737	Q4
S24	B	4	4	270	270	0	N1	5.364	0.708	2.084	2.852	1.804	0.459092	Q2
S24	C	1	1	0	0	0	N1	6.308	2.4	1.14	1.448	2.46	0.440739	Q4
S24	C	1	2	0	90	-90	N4	6.604	1.532	1.104	1.576	3.496	0.473128	Q4
S24	C	1	3	0	180	-180	N3	8.124	1.992	2.556	3.364	2.768	0.504711	Q2
S24	C	1	4	0	270	-270	N2	8.8	3.936	0.94	2.068	2.796	0.485693	Q3
S24	C	2	1	90	0	90	N2	6.948	1.708	2.812	3.26	1.98	0.479395	Q1
S24	C	2	2	90	90	0	N1	6.692	1.512	1.772	2.496	2.684	0.468144	Q2
S24	C	2	3	90	180	-90	N4	7.708	1.468	2.488	3.336	2.904	0.458686	Q3
S24	C	2	4	90	270	-180	N3	6.996	2.308	1.412	1.928	2.76	0.477098	Q1
S24	C	3	1	180	0	180	N3	9.652	3.348	2.904	3.452	2.852	0.462501	Q2
S24	C	3	2	180	90	90	N2	13.16	7.908	1.468	2.284	2.968	0.522238	Q1
S24	C	3	3	180	180	0	N1	8.432	2.664	1.728	2.376	3.392	0.506514	Q2
S24	C	3	4	180	270	-90	N4	7.172	2	1.2	1.88	3.292	0.480672	Q3
S24	C	4	1	270	0	270	N4	5.76	2.436	1.072	1.836	1.488	0.451493	Q1
S24	C	4	2	270	90	180	N3	6.548	1.676	1.136	1.856	3.016	0.479466	Q2
S24	C	4	3	270	180	90	N2	7.8	2.324	1.884	2.804	2.672	0.493374	Q3
S24	C	4	4	270	270	0	N1	5.656	1.576	1.676	2.392	1.688	0.464173	Q3
S24	D	1	1	0	0	0	N1	7.02	2.048	1.232	2.192	2.78	0.495569	Q4
S24	D	1	2	0	90	-90	N4	7.668	2.304	1.224	2.376	2.988	0.495488	Q2
S24	D	1	3	0	180	-180	N3	21.832	1.624	1.492	2.26	17.948	0.462273	Q2
S24	D	1	4	0	270	-270	N2	5.736	1.628	0.904	1.436	2.672	0.434851	Q3
S24	D	2	1	90	0	90	N2	7.644	2.36	1.872	2.932	2.352	0.477545	Q3
S24	D	2	2	90	90	0	N1	4.804	1.124	1.64	1.96	1.72	0.486281	Q3
S24	D	2	3	90	180	-90	N4	7.368	1.848	2.38	2.92	2.6	0.474252	Q1
S24	D	2	4	90	270	-180	N3	6.232	2.516	1.04	1.692	2.024	0.437091	Q4
S24	D	3	1	180	0	180	N3	6.452	1.304	1.596	2.188	2.96	0.500973	Q3
S24	D	3	2	180	90	90	N2	6.892	1.248	2.696	3.256	2.388	0.485925	Q1
S24	D	3	3	180	180	0	N1	5.024	1.116	1.084	1.672	2.236	0.458286	Q1
S24	D	3	4	180	270	-90	N4	7.544	3.62	1.536	1.84	2.084	0.479323	Q4
S24	D	4	1	270	0	270	N4	6.016	1.916	1.4	2.076	2.024	0.457147	Q3
S24	D	4	2	270	90	180	N3	6.492	1.764	1.612	2.688	2.04	0.453394	Q3
S24	D	4	3	270	180	90	N2	7.776	2.012	1.992	2.212	3.552	0.489438	Q4
S24	D	4	4	270	270	0	N1	5.92	1.728	1.336	1.724	2.468	0.449532	Q4
S25	A	1	1	0	0	0	N1	3.76	0.304	1.372	2	1.456	0.544508	Q2
S25	A	1	2	0	90	-90	N4	5.976	2.012	1.044	1.472	2.492	0.59097	Q3
S25	A	1	3	0	180	-180	N3	7.68	2.016	3.724	4.244	1.42	0.596988	Q1
S25	A	1	4	0	270	-270	N2	5.464	1.604	1.692	2.644	1.216	0.535381	Q2
S25	A	2	1	90	0	90	N2	7.532	1.464	3.784	4.608	1.46	0.919573	Q1
S25	A	2	2	90	90	0	N1	5.916	1.56	2.144	3.152	1.204	0.535275	Q3
S25	A	2	3	90	180	-90	N4	4.724	1.444	0.8	1.876	1.404	0.532252	Q4
S25	A	2	4	90	270	-180	N3	4.9	1.512	1.48	2.24	1.148	0.716283	Q1
S25	A	3	1	180	0	180	N3	4.524	1.676	1.076	1.592	1.256	0.526337	Q4
S25	A	3	2	180	90	90	N2	4.304	1.24	0.876	1.756	1.308	0.579324	Q4
S25	A	3	3	180	180	0	N1	3.596	0.924	0.752	1.372	1.3	0.576289	Q2
S25	A	3	4	180	270	-90	N4	5.208	2.168	1.016	1.888	1.152	0.54261	Q3
S25	A	4	1	270	0	270	N4	4.304	0.812	1.356	2.068	1.424	0.526645	Q2
S25	A	4	2	270	90	180	N3	4.216	0.632	1.524	2.28	1.304	0.594775	Q4
S25	A	4	3	270	180	90	N2	7.332	3.82	1.82	1.948	1.564	0.562385	Q4
S25	A	4	4	270	270	0	N1	3.732	0.98	0.224	1.388	1.364	0.563555	Q4
S25	B	1	1	0	0	0	N1	3.732	0.424	0.668	1.772	1.536	0.587001	Q3
S25	B	1	2	0	90	-90	N4	4.708	0.448	1.916	2.428	1.832	0.545586	Q3
S25	B	1	3	0	180	-180	N3	3.66	0.508	0.52	1.728	1.424	0.53255	Q4
S25	B	1	4	0	270	-270	N2	3.832	0.32	1.672	2.24	1.272	0.650102	Q1
S25	B	2	1	90	0	90	N2	9.82	5.832	1.056	2.504	1.484	0.619385	Q3
S25	B	2	2	90	90	0	N1	4.74	1.396	1.652	1.848	1.496	0.57856	Q2
S25	B	2	3	90	180	-90	N4	7.488	1.536	3.944	4.668	1.284	1.26088	Q1
S25	B	2	4	90	270	-180	N3	3.764	0.852	1.076	1.704	1.208	0.520521	Q4
S25	B	3	1	180	0	180	N3	4.352	1.868	1.144	1.684	0.8	0.578075	Q1
S25	B	3	2	180	90	90	N2	3.484	0.824	0.588	1.4	1.26	0.528915	Q4
S25	B	3	3	180	180	0	N1	4.22	1.348	0.256	1.652	1.22	0.556108	Q3
S25	B	3	4	180	270	-90	N4	8.212	5.028	0.424	1.628	1.556	0.580514	Q3
S25	B	4	1	270	0	270	N4	3.972	0.44	0.892	2.06	1.472	0.542068	Q3
S25	B	4	2	270	90	180	N3	4.688	0.916	2.444	2.648	1.124	0.632709	Q2
S25	B	4	3	270	180	90	N2	6.02	3.228	0.612	1.468	1.324	0.553784	Q2
S25	B	4	4	270	270	0	N1	3.268	0.212	1.256	1.72	1.336	0.525717	Q1
S25	C	1	1	0	0	0	N1	4.012	1.128	0.124	1.544	1.34	0.530417	Q3
S25	C	1	2	0	90	-90	N4	3.94	0.336	1.58	2.296	1.308	0.56623	Q2
S25	C	1	3	0	180	-180	N3	5.92	3.168	0.808	1.508	1.244	0.545991	Q2
S25	C	1	4	0	270	-270	N2	5.208	2.048	0.832	1.768	1.392	0.51165	Q1
S25	C	2	1	90	0	90	N2	4.32	1.236	0.464	1.612	1.472	0.538453	Q3
S25	C	2	2	90	90	0	N1	3.62	0.216	0.772	2.14	1.264	0.502592	Q2
S25	C	2	3	90	180	-90	N4	3.664	0.376	1.436	1.976	1.312	0.574835	Q1
S25	C	2	4	90	270	-180	N3	4.4	1.668	0.8	1.632	1.1	0.799287	Q1
S25	C	3	1	180	0	180	N3	4.268	0.348	1.704	2.484	1.436	0.585059	Q1
S25	C	3	2	180	90	90	N2	4.092	0.36	1.264	2.04	1.692	0.552882	Q4
S25	C	3	3	180	180	0	N1	4.108	0.288	1.508	2.508	1.312	0.600144	Q3
S25	C	3	4	180	270	-90	N4	7.472	1.664	3.912	4.496	1.312	0.618764	Q4
S25	C	4	1	270	0	270	N4	3.8	0.96	1.064	1.66	1.18	0.687911	Q1
S25	C	4	2	270	90	180	N3	4.408	0.232	1.644	2.708	1.468	0.577537	Q3
S25	C	4	3	270	180	90	N2	5.408	2.608	1.292	1.9	0.9	0.558146	Q1
S25	C	4	4	270	270	0	N1	4.32	0.868	1.252	2.136	1.316	0.585555	Q2
S25	D	1	1	0	0	0	N1	3.908	0.468	1.368	2.04	1.4	0.501562	Q2
S25	D	1	2	0	90	-90	N4	7.788	1.976	1.18	2.172	3.64	0.565256	Q2
S25	D	1	3	0	180	-180	N3	3.608	0.968	0.848	1.44	1.2	0.526984	Q4
S25	D	1	4	0	270	-270	N2	3.524	0.6	0.86	1.528	1.396	0.553941	Q4
S25	D	2	1	90	0	90	N2	4.188	1.556	0.572	1.456	1.176	0.546195	Q2
S25	D	2	2	90	90	0	N1	3.336	0.88	0.964	1.424	1.032	0.551343	Q3
S25	D	2	3	90	180	-90	N4	4.14	1.188	0.948	1.66	1.292	0.635602	Q1
S25	D	2	4	90	270	-180	N3	4.608	2.076	0.164	1.264	1.268	0.536061	Q2
S25	D	3	1	180	0	180	N3	4.068	0.492	1.104	1.912	1.664	0.540344	Q4
S25	D	3	2	180	90	90	N2	3.704	0.908	0.676	1.26	1.536	0.536599	Q4
S25	D	3	3	180	180	0	N1	4.132	0.368	1.984	2.604	1.16	0.562667	Q1
S25	D	3	4	180	270	-90	N4	4.492	1.364	0.608	1.744	1.384	0.530922	Q3
S25	D	4	1	270	0	270	N4	4.26	1.324	0.536	1.52	1.416	0.552796	Q2
S25	D	4	2	270	90	180	N3	4.032	0.668	0.996	1.868	1.496	0.582167	Q4
S25	D	4	3	270	180	90	N2	5.632	1.928	1.604	1.732	1.972	0.568742	Q1
S25	D	4	4	270	270	0	N1	3.924	0.38	1.172	1.948	1.596	0.556951	Q3
S26	A	1	1	0	0	0	N1	2.988	0.728	0.832	1.264	0.996	0.491809	Q4
S26	A	1	2	0	90	-90	N4	4.488	1.052	1.184	2.224	1.212	0.590016	Q1
S26	A	1	3	0	180	-180	N3	2.86	0.536	1.06	1.604	0.72	0.525243	Q4
S26	A	1	4	0	270	-270	N2	3.48	0.844	0.86	1.46	1.176	0.546386	Q4
S26	A	2	1	90	0	90	N2	4.176	0.264	2.092	2.868	1.044	0.620693	Q3
S26	A	2	2	90	90	0	N1	3.788	0.968	1.008	1.58	1.24	0.539282	Q1
S26	A	2	3	90	180	-90	N4	4.44	1.376	1.644	2.024	1.04	0.654791	Q2
S26	A	2	4	90	270	-180	N3	2.996	0.816	1.068	1.476	0.704	0.55473	Q4
S26	A	3	1	180	0	180	N3	4.704	1.02	1.02	2.328	1.356	0.661779	Q2
S26	A	3	2	180	90	90	N2	3.064	0.428	1.208	1.572	1.064	0.568373	Q4
S26	A	3	3	180	180	0	N1	2.788	0.6	0.808	1.168	1.02	0.547278	Q3
S26	A	3	4	180	270	-90	N4	4.7	1.172	0.896	1.552	1.976	0.538468	Q1
S26	A	4	1	270	0	270	N4	2.664	0.728	0.868	1.192	0.744	0.502705	Q2
S26	A	4	2	270	90	180	N3	3.18	0.496	1.372	1.596	1.088	0.582935	Q4
S26	A	4	3	270	180	90	N2	5.972	0.928	1.932	3.752	1.292	0.648027	Q2
S26	A	4	4	270	270	0	N1	2.916	0.6	0.928	1.332	0.984	0.519125	Q3
S26	B	1	1	0	0	0	N1	2.556	0.456	0.784	1.14	0.96	0.518125	Q4
S26	B	1	2	0	90	-90	N4	4.08	0.6	1.516	1.792	1.688	0.621404	Q4
S26	B	1	3	0	180	-180	N3	2.984	0.952	0.784	1.276	0.756	0.476792	Q1
S26	B	1	4	0	270	-270	N2	3.34	0.868	0.924	1.348	1.124	0.528197	Q1
S26	B	2	1	90	0	90	N2	4.868	1.108	1.82	2.872	0.888	0.599589	Q2
S26	B	2	2	90	90	0	N1	2.776	0.632	0.808	1.124	1.02	0.523574	Q3
S26	B	2	3	90	180	-90	N4	3.32	1.08	0.972	1.392	0.848	0.559705	Q2
S26	B	2	4	90	270	-180	N3	2.808	0.804	0.944	1.24	0.764	0.504694	Q1
S26	B	3	1	180	0	180	N3	3.204	0.924	0.928	1.512	0.768	0.508271	Q1
S26	B	3	2	180	90	90	N2	3.324	0.72	0.96	1.836	0.768	0.602245	Q3
S26	B	3	3	180	180	0	N1	2.908	0.772	0.724	1.176	0.96	0.502183	Q1
S26	B	3	4	180	270	-90	N4	3.496	0.824	1.248	1.712	0.96	0.539958	Q3
S26	B	4	1	270	0	270	N4	3.084	1.008	0.704	1.028	1.048	0.489279	Q3
S26	B	4	2	270	90	180	N3	3.14	0.932	0.964	1.296	0.912	0.492993	Q1
S26	B	4	3	270	180	90	N2	3.752	0.868	1.116	1.964	0.92	0.540256	Q2
S26	B	4	4	270	270	0	N1	2.468	0.576	0.844	1.064	0.828	0.551148	Q3
S26	C	1	1	0	0	0	N1	2.524	0.52	0.764	1.068	0.936	0.497019	Q3
S26	C	1	2	0	90	-90	N4	2.836	0.64	0.764	1.144	1.052	0.513355	Q4
S26	C	1	3	0	180	-180	N3	3.252	0.86	0.94	1.168	1.224	0.587325	Q3
S26	C	1	4	0	270	-270	N2	2.744	0.552	1.032	1.424	0.768	0.531006	Q3
S26	C	2	1	90	0	90	N2	3.296	1.096	0.848	1.192	1.008	0.469122	Q1
S26	C	2	2	90	90	0	N1	2.704	0.808	0.812	1.02	0.876	0.489006	Q2
S26	C	2	3	90	180	-90	N4	3.6	0.812	1.044	1.704	1.084	0.545475	Q2
S26	C	2	4	90	270	-180	N3	3.716	0.864	0.848	1.8	1.052	0.543345	Q2
S26	C	3	1	180	0	180	N3	3.024	0.368	1.068	1.536	1.12	0.553585	Q4
S26	C	3	2	180	90	90	N2	3.468	0.884	0.88	1.236	1.348	0.511529	Q2
S26	C	3	3	180	180	0	N1	2.712	0.592	0.628	1.16	0.96	0.566087	Q3
S26	C	3	4	180	270	-90	N4	2.464	0.364	0.812	1.136	0.964	0.523781	Q3
S26	C	4	1	270	0	270	N4	3.128	0.716	0.928	1.308	1.104	0.54248	Q3
S26	C	4	2	270	90	180	N3	3.256	0.8	0.956	1.296	1.16	0.522696	Q3
S26	C	4	3	270	180	90	N2	2.788	0.784	0.82	1.044	0.96	0.521598	Q2
S26	C	4	4	270	270	0	N1	2.792	0.732	0.712	1.108	0.952	0.554381	Q4
S26	D	1	1	0	0	0	N1	2.452	0.588	0.804	1.004	0.86	0.537628	Q3
S26	D	1	2	0	90	-90	N4	5.872	0.78	0.832	1.384	3.708	0.505998	Q1
S26	D	1	3	0	180	-180	N3	3.264	0.952	0.812	1.204	1.108	0.513776	Q1
S26	D	1	4	0	270	-270	N2	3.608	1.064	1	1.552	0.992	0.51081	Q1
S26	D	2	1	90	0	90	N2	3.424	1.192	1.16	1.316	0.916	0.511692	Q4
S26	D	2	2	90	90	0	N1	3.384	1.14	0.9	1.2	1.044	0.482733	Q1
S26	D	2	3	90	180	-90	N4	3.132	0.732	0.992	1.492	0.908	0.544453	Q2
S26	D	2	4	90	270	-180	N3	2.456	0.616	0.844	1.128	0.712	0.505539	Q4
S26	D	3	1	180	0	180	N3	2.644	0.692	0.76	1.052	0.9	0.517075	Q4
S26	D	3	2	180	90	90	N2	3.024	0.432	1.316	1.728	0.864	0.513431	Q1
S26	D	3	3	180	180	0	N1	3.044	0.864	0.812	1.148	1.032	0.4903	Q1
S26	D	3	4	180	270	-90	N4	2.564	0.256	1.192	1.524	0.784	0.527869	Q4
S26	D	4	1	270	0	270	N4	2.656	0.664	0.836	1.172	0.82	0.543825	Q4
S26	D	4	2	270	90	180	N3	3.584	0.94	0.936	1.632	1.012	0.5332	Q2
S26	D	4	3	270	180	90	N2	3.948	0.932	1.488	1.94	1.076	0.56306	Q2
S26	D	4	4	270	270	0	N1	3.092	0.9	0.992	1.328	0.864	0.529159	Q2
S27	A	1	1	0	0	0	N1	7.292	4.108	1.272	1.824	1.36	0.492946	Q2
S27	A	1	2	0	90	-90	N4	10.244	3.384	1.7	2.304	4.556	0.582925	Q2
S27	A	1	3	0	180	-180	N3	9.976	4.596	1.208	3.06	2.32	0.551268	Q1
S27	A	1	4	0	270	-270	N2	9.132	5.404	1.392	1.784	1.944	0.495115	Q3
S27	A	2	1	90	0	90	N2	8.952	4.424	1.548	2.116	2.412	0.48214	Q3
S27	A	2	2	90	90	0	N1	7.96	4.72	1.376	1.796	1.444	0.487598	Q3
S27	A	2	3	90	180	-90	N4	9.044	4.968	1.672	2.792	1.284	0.479157	Q4
S27	A	2	4	90	270	-180	N3	9.788	4.992	1.552	2.964	1.832	0.514302	Q4
S27	A	3	1	180	0	180	N3	9.356	4.784	2.776	3.052	1.52	0.560625	Q1
S27	A	3	2	180	90	90	N2	6.696	3.568	1.148	1.66	1.468	0.446484	Q1
S27	A	3	3	180	180	0	N1	6.524	2.856	1.448	2.04	1.628	0.492344	Q2
S27	A	3	4	180	270	-90	N4	10.324	5.108	2.212	2.676	2.54	0.563315	Q2
S27	A	4	1	270	0	270	N4	6.16	2.316	1.092	2.084	1.76	0.481292	Q2
S27	A	4	2	270	90	180	N3	6.244	2.924	1.4	1.696	1.624	0.499577	Q1
S27	A	4	3	270	180	90	N2	8.416	4.56	1.82	2.396	1.46	0.511077	Q4
S27	A	4	4	270	270	0	N1	7.512	4.212	1.164	1.528	1.772	0.457641	Q4
S27	B	1	1	0	0	0	N1	5.864	3.04	1.26	1.604	1.22	0.460459	Q3
S27	B	1	2	0	90	-90	N4	10.356	2.964	2.212	4.516	2.876	0.655099	Q2
S27	B	1	3	0	180	-180	N3	7.776	4.048	1.308	1.816	1.912	0.49192	Q4
S27	B	1	4	0	270	-270	N2	7.504	3.464	1.6	2.08	1.96	0.493446	Q3
S27	B	2	1	90	0	90	N2	9.84	2.536	1.468	4.268	3.036	0.606135	Q1
S27	B	2	2	90	90	0	N1	6.512	3.524	1.308	1.732	1.256	0.455472	Q1
S27	B	2	3	90	180	-90	N4	9.224	5.62	1.928	2.132	1.472	0.567904	Q4
S27	B	2	4	90	270	-180	N3	8.132	4.54	1.444	2.092	1.5	0.477009	Q3
S27	B	3	1	180	0	180	N3	8.364	4.44	1.556	2.244	1.68	0.456587	Q1
S27	B	3	2	180	90	90	N2	7.52	1.64	3.732	4.464	1.416	0.738841	Q2
S27	B	3	3	180	180	0	N1	7.644	4.844	1.22	1.604	1.196	0.477594	Q3
S27	B	3	4	180	270	-90	N4	6.532	2.852	1.276	1.624	2.056	0.505955	Q2
S27	B	4	1	270	0	270	N4	6.86	3.896	1.14	1.46	1.504	0.481547	Q3
S27	B	4	2	270	90	180	N3	7.36	3.716	0.872	2.032	1.612	0.424198	Q1
S27	B	4	3	270	180	90	N2	9.456	5.708	1.636	2.188	1.56	0.337735	Q3
S27	B	4	4	270	270	0	N1	7.192	3.56	1.18	1.58	2.052	0.504419	Q4
S27	C	1	1	0	0	0	N1	9.892	4.792	3.168	3.532	1.568	0.554644	Q1
S27	C	1	2	0	90	-90	N4	7.848	4.08	1.716	2.02	1.748	0.544658	Q4
S27	C	1	3	0	180	-180	N3	7.412	4.676	1.176	1.888	0.848	0.49414	Q3
S27	C	1	4	0	270	-270	N2	9.128	4.844	1.16	1.784	2.5	0.458914	Q1
S27	C	2	1	90	0	90	N2	7.828	4.152	1.224	1.98	1.696	0.462952	Q1
S27	C	2	2	90	90	0	N1	8.932	5.968	1.06	1.48	1.484	0.484713	Q3
S27	C	2	3	90	180	-90	N4	10.028	5.068	0.8	3.044	1.916	0.476271	Q4
S27	C	2	4	90	270	-180	N3	8.444	4.776	2.052	2.432	1.236	0.499431	Q4
S27	C	3	1	180	0	180	N3	7.176	3.684	1.344	1.696	1.796	0.491056	Q2
S27	C	3	2	180	90	90	N2	8.192	4.424	1.256	2.232	1.536	0.493941	Q4
S27	C	3	3	180	180	0	N1	8.352	3.908	1.448	2.072	2.372	0.483886	Q1
S27	C	3	4	180	270	-90	N4	6.14	3.116	1.216	1.704	1.32	0.467453	Q2
S27	C	4	1	270	0	270	N4	8.7	3.316	2.24	3.024	2.36	0.499211	Q1
S27	C	4	2	270	90	180	N3	8.476	4.552	1.316	2.04	1.884	0.499918	Q4
S27	C	4	3	270	180	90	N2	6.532	2.972	1.384	1.98	1.58	0.469715	Q2
S27	C	4	4	270	270	0	N1	7.772	4.728	1.288	1.62	1.424	0.479092	Q2
S27	D	1	1	0	0	0	N1	6.196	2.616	1.668	2.004	1.576	0.48049	Q1
S27	D	1	2	0	90	-90	N4	8.268	3.748	2.14	2.544	1.976	0.492102	Q1
S27	D	1	3	0	180	-180	N3	6.928	3.5	1.328	1.82	1.608	0.483031	Q3
S27	D	1	4	0	270	-270	N2	7.8	4.184	1.72	2.128	1.488	0.538072	Q3
S27	D	2	1	90	0	90	N2	6.664	2.324	1.484	1.944	2.396	0.513803	Q2
S27	D	2	2	90	90	0	N1	7.096	3.464	1.22	2.016	1.616	0.474838	Q3
S27	D	2	3	90	180	-90	N4	7.776	3.748	1.772	2.208	1.82	0.536772	Q3
S27	D	2	4	90	270	-180	N3	8.012	4.716	1.24	1.84	1.456	0.470149	Q4
S27	D	3	1	180	0	180	N3	8.528	4.468	1.48	1.948	2.112	0.454496	Q4
S27	D	3	2	180	90	90	N2	6.848	3.448	0.824	2.068	1.332	0.467014	Q1
S27	D	3	3	180	180	0	N1	5.48	2.152	1.308	1.62	1.708	0.452708	Q3
S27	D	3	4	180	270	-90	N4	7.704	3.148	1.468	1.988	2.568	0.490443	Q2
S27	D	4	1	270	0	270	N4	8.676	4.772	2.092	2.424	1.48	0.511668	Q4
S27	D	4	2	270	90	180	N3	5.012	0.88	2.216	2.56	1.572	0.58754	Q2
S27	D	4	3	270	180	90	N2	8.272	3.056	1.704	2.856	2.36	0.533778	Q2
S27	D	4	4	270	270	0	N1	7.112	3.768	1.372	1.776	1.568	0.459192	Q4
S28	A	1	1	0	0	0	N1	6.568	1.568	2.224	2.856	2.144	0.582074	Q1
S28	A	1	2	0	90	-90	N4	6.156	0.784	2.336	3.784	1.588	0.629139	Q3
S28	A	1	3	0	180	-180	N3	6.436	1.212	1.6	3.24	1.984	0.584783	Q1
S28	A	1	4	0	270	-270	N2	5.356	1.032	1.852	3.092	1.232	0.59219	Q1
S28	A	2	1	90	0	90	N2	5.936	0.756	2.64	3.932	1.248	0.732945	Q4
S28	A	2	2	90	90	0	N1	4.824	0.736	1.864	2.704	1.384	0.649795	Q2
S28	A	2	3	90	180	-90	N4	6.964	1	1.848	3.004	2.96	0.626711	Q1
S28	A	2	4	90	270	-180	N3	7.476	0.92	2.38	4.288	2.268	0.663337	Q3
S28	A	3	1	180	0	180	N3	4.808	0.9	2.296	2.68	1.228	0.584592	Q3
S28	A	3	2	180	90	90	N2	4.564	0.004	2.448	3.036	1.524	0.621833	Q3
S28	A	3	3	180	180	0	N1	7.048	1.904	1.048	2.788	2.356	0.538888	Q1
S28	A	3	4	180	270	-90	N4	6.864	1.452	2.28	3.456	1.956	0.596174	Q1
S28	A	4	1	270	0	270	N4	4.644	0.932	1.92	2.636	1.076	0.592879	Q2
S28	A	4	2	270	90	180	N3	5.952	1.052	2.284	3.268	1.632	0.643697	Q3
S28	A	4	3	270	180	90	N2	6.316	0.992	0.876	3.132	2.192	0.648966	Q2
S28	A	4	4	270	270	0	N1	4.176	1.008	1.392	2.124	1.044	0.498403	Q4
S28	B	1	1	0	0	0	N1	3.824	0.568	1.74	2	1.256	0.521862	Q4
S28	B	1	2	0	90	-90	N4	5.312	0.868	0.216	2.776	1.668	0.531358	Q3
S28	B	1	3	0	180	-180	N3	5.52	1.064	2.428	2.976	1.48	0.57858	Q1
S28	B	1	4	0	270	-270	N2	4.016	0.82	1.352	1.768	1.428	0.556869	Q4
S28	B	2	1	90	0	90	N2	5.428	0.94	1.788	3.232	1.256	0.69948	Q4
S28	B	2	2	90	90	0	N1	4.56	1.06	1.784	2.128	1.372	0.528849	Q1
S28	B	2	3	90	180	-90	N4	4.752	0.816	1.768	2.48	1.456	0.625795	Q2
S28	B	2	4	90	270	-180	N3	4.356	0.544	2.124	2.732	1.08	0.647528	Q3
S28	B	3	1	180	0	180	N3	6.28	1.252	2.44	3.028	2	0.640921	Q3
S28	B	3	2	180	90	90	N2	6.472	1.132	2.928	3.856	1.484	0.745147	Q4
S28	B	3	3	180	180	0	N1	5.66	1.44	2.064	2.688	1.532	0.577451	Q1
S28	B	3	4	180	270	-90	N4	5.72	0.768	2.596	3.08	1.872	0.667213	Q4
S28	B	4	1	270	0	270	N4	3.904	0.856	1.52	1.812	1.236	0.525349	Q4
S28	B	4	2	270	90	180	N3	4.892	0.584	2.48	3.172	1.136	0.713302	Q2
S28	B	4	3	270	180	90	N2	5.532	0.824	0.356	2.584	2.124	0.481684	Q4
S28	B	4	4	270	270	0	N1	4.936	0.896	1.932	2.34	1.7	0.550313	Q3
S28	C	1	1	0	0	0	N1	5.336	1.588	1.828	2.552	1.196	0.565487	Q3
S28	C	1	2	0	90	-90	N4	5.216	1.176	1.72	2.48	1.56	0.491246	Q4
S28	C	1	3	0	180	-180	N3	5.076	0.992	2.056	2.8	1.284	0.596831	Q2
S28	C	1	4	0	270	-270	N2	5.62	1.396	1.78	2.412	1.812	0.550664	Q1
S28	C	2	1	90	0	90	N2	4.332	0.68	1.18	2.052	1.6	0.547747	Q3
S28	C	2	2	90	90	0	N1	5.872	1.48	1.728	2.696	1.696	0.565613	Q1
S28	C	2	3	90	180	-90	N4	5.148	1.028	1.948	2.744	1.376	0.534477	Q2
S28	C	2	4	90	270	-180	N3	6.048	1.204	2.164	3.02	1.824	0.562995	Q1
S28	C	3	1	180	0	180	N3	6.14	1.124	2.432	3.172	1.844	0.625111	Q1
S28	C	3	2	180	90	90	N2	5.244	0.8	2.184	2.732	1.712	0.650032	Q4
S28	C	3	3	180	180	0	N1	5.1	1.028	2.28	2.78	1.292	0.645786	Q2
S28	C	3	4	180	270	-90	N4	6.24	1.068	2.42	3.304	1.868	0.61255	Q1
S28	C	4	1	270	0	270	N4	5.136	0.856	2.164	2.888	1.392	0.581747	Q4
S28	C	4	2	270	90	180	N3	5.812	0.856	2.076	3.424	1.532	0.672363	Q2
S28	C	4	3	270	180	90	N2	4.28	0.176	1.816	2.512	1.592	0.606228	Q2
S28	C	4	4	270	270	0	N1	4.984	0.264	2.244	3.06	1.66	0.629719	Q2
S28	D	1	1	0	0	0	N1	5.296	1.028	2.064	2.604	1.664	0.563438	Q4
S28	D	1	2	0	90	-90	N4	6.94	1.92	2.012	3.444	1.576	0.656943	Q2
S28	D	1	3	0	180	-180	N3	5.128	0.9	2.236	2.672	1.556	0.587749	Q3
S28	D	1	4	0	270	-270	N2	5.772	1.3	1.932	2.452	2.02	0.652491	Q2
S28	D	2	1	90	0	90	N2	4.024	0.66	2.148	2.54	0.824	0.675782	Q2
S28	D	2	2	90	90	0	N1	5.024	0.46	1.844	3.172	1.392	0.591251	Q4
S28	D	2	3	90	180	-90	N4	5.376	0.852	1.984	2.656	1.868	0.602171	Q3
S28	D	2	4	90	270	-180	N3	4.468	0.816	1.584	1.768	1.884	0.569055	Q4
S28	D	3	1	180	0	180	N3	5.072	0.952	1.588	2.64	1.48	0.604468	Q2
S28	D	3	2	180	90	90	N2	4.132	0.784	1.356	2.084	1.264	0.531682	Q3
S28	D	3	3	180	180	0	N1	8.296	3.216	1.988	3.004	2.076	0.558838	Q1
S28	D	3	4	180	270	-90	N4	5.572	1.252	2.236	3.008	1.312	0.63377	Q4
S28	D	4	1	270	0	270	N4	5.592	0.948	1.704	3.212	1.432	0.582443	Q1
S28	D	4	2	270	90	180	N3	4.428	0.844	1.472	2.344	1.24	0.622707	Q2
S28	D	4	3	270	180	90	N2	6.604	1.184	1.056	3.276	2.144	0.698784	Q3
S28	D	4	4	270	270	0	N1	5.232	0.576	1.676	2.936	1.72	0.562199	Q3
S29	A	1	1	0	0	0	N1	3.144	0.576	0.96	1.344	1.224	0.439182	Q2
S29	A	1	2	0	90	-90	N4	0.708	0.124	0.504	0.504	0.08	0.284969	Q4
S29	A	1	3	0	180	-180	N3	3.984	0.14	1.476	2.26	1.584	0.527035	Q4
S29	A	1	4	0	270	-270	N2	2.94	0.296	1.048	1.464	1.18	0.467353	Q1
S29	A	2	1	90	0	90	N2	2.692	0.396	0.648	1.224	1.072	0.491875	Q1
S29	A	2	2	90	90	0	N1	2.676	0.34	0.892	1.344	0.992	0.463524	Q3
S29	A	2	3	90	180	-90	N4	2.932	0.536	0.912	1.34	1.056	0.476932	Q1
S29	A	2	4	90	270	-180	N3	3.084	0.436	0.896	1.384	1.264	0.49119	Q3
S29	A	3	1	180	0	180	N3	4.88	0.404	1.192	1.6	2.876	0.487255	Q1
S29	A	3	2	180	90	90	N2	2.572	0.052	1.148	1.352	1.168	0.467685	Q2
S29	A	3	3	180	180	0	N1	2.88	0.372	1.096	1.484	1.024	0.472653	Q2
S29	A	3	4	180	270	-90	N4	3.092	0.336	1.096	1.44	1.316	0.466985	Q2
S29	A	4	1	270	0	270	N4	2.828	0.284	1.064	1.364	1.18	0.465643	Q2
S29	A	4	2	270	90	180	N3	2.696	0.232	1.06	1.352	1.112	0.497809	Q4
S29	A	4	3	270	180	90	N2	2.864	0.196	1.008	1.448	1.22	0.481302	Q1
S29	A	4	4	270	270	0	N1	2.788	0.296	0.988	1.472	1.02	0.459753	Q2
S29	B	1	1	0	0	0	N1	2.9	0.092	1.18	1.644	1.164	0.499928	Q3
S29	B	1	2	0	90	-90	N4	2.88	0.332	0.852	1.464	1.084	0.477591	Q3
S29	B	1	3	0	180	-180	N3	3.576	0.476	1.264	1.76	1.34	0.478661	Q2
S29	B	1	4	0	270	-270	N2	2.764	0.304	0.992	1.34	1.12	0.454873	Q3
S29	B	2	1	90	0	90	N2	2.664	0.436	0.94	1.364	0.864	0.495232	Q1
S29	B	2	2	90	90	0	N1	2.376	0.34	0.944	1.088	0.948	0.456318	Q2
S29	B	2	3	90	180	-90	N4	2.836	0.316	1.048	1.44	1.08	0.473793	Q4
S29	B	2	4	90	270	-180	N3	3.084	0.132	1.112	1.616	1.336	0.504895	Q4
S29	B	3	1	180	0	180	N3	3.368	0.352	1.484	1.868	1.148	0.490653	Q1
S29	B	3	2	180	90	90	N2	2.58	0.232	1.14	1.456	0.892	0.455826	Q1
S29	B	3	3	180	180	0	N1	2.892	0.532	0.952	1.392	0.968	0.446352	Q4
S29	B	3	4	180	270	-90	N4	2.82	0.26	1.056	1.496	1.064	0.460389	Q1
S29	B	4	1	270	0	270	N4	3.292	0.308	0.984	1.64	1.344	0.491205	Q3
S29	B	4	2	270	90	180	N3	2.964	0.28	1.108	1.48	1.204	0.476726	Q3
S29	B	4	3	270	180	90	N2	2.98	0.488	0.956	1.384	1.108	0.445378	Q2
S29	B	4	4	270	270	0	N1	2.488	0.236	0.864	1.34	0.912	0.456698	Q1
S29	C	1	1	0	0	0	N1	2.944	0.256	0.624	1.668	1.02	0.53237	Q3
S29	C	1	2	0	90	-90	N4	3.252	0.38	1.08	1.752	1.12	0.480912	Q2
S29	C	1	3	0	180	-180	N3	2.912	0.276	1.136	1.476	1.16	0.555803	Q3
S29	C	1	4	0	270	-270	N2	3.104	0.164	1.096	1.568	1.372	0.416984	Q3
S29	C	2	1	90	0	90	N2	3.9	0.356	1.596	2.04	1.504	0.503287	Q1
S29	C	2	2	90	90	0	N1	3.036	0.476	0.928	1.352	1.208	0.466622	Q2
S29	C	2	3	90	180	-90	N4	2.596	0.248	0.836	1.328	1.02	0.497092	Q3
S29	C	2	4	90	270	-180	N3	3.976	0.652	1.388	1.872	1.452	0.47032	Q4
S29	C	3	1	180	0	180	N3	2.228	0.08	1.004	1.232	0.916	0.479459	Q4
S29	C	3	2	180	90	90	N2	3.128	0.38	1.14	1.476	1.272	0.460055	Q2
S29	C	3	3	180	180	0	N1	2.704	0.176	1.016	1.348	1.18	0.50743	Q3
S29	C	3	4	180	270	-90	N4	2.876	0.308	1.18	1.584	0.984	0.500958	Q1
S29	C	4	1	270	0	270	N4	2.664	0.144	1.12	1.512	1.008	0.487513	Q1
S29	C	4	2	270	90	180	N3	3.724	0.524	1.188	1.528	1.672	0.47124	Q2
S29	C	4	3	270	180	90	N2	3.956	0.52	1.372	1.776	1.66	0.49	Q2
S29	C	4	4	270	270	0	N1	3.2	0.484	1.48	1.684	1.032	0.460293	Q4
S29	D	1	1	0	0	0	N1	3.636	0.568	1.512	1.864	1.204	0.504494	Q4
S29	D	1	2	0	90	-90	N4	2.616	0.276	0.952	1.18	1.16	0.462922	Q4
S29	D	1	3	0	180	-180	N3	3.088	0.348	1.06	1.54	1.2	0.49593	Q4
S29	D	1	4	0	270	-270	N2	3.736	0.164	1.376	1.876	1.696	0.530861	Q4
S29	D	2	1	90	0	90	N2	2.736	0.3	1.164	1.488	0.948	0.453903	Q1
S29	D	2	2	90	90	0	N1	3.068	0.44	1.056	1.444	1.184	0.50719	Q3
S29	D	2	3	90	180	-90	N4	2.504	0.192	0.804	1.18	1.132	0.455735	Q1
S29	D	2	4	90	270	-180	N3	3.68	0.408	0.9	1.616	1.656	0.467398	Q1
S29	D	3	1	180	0	180	N3	2.952	0.316	0.968	1.38	1.256	0.48412	Q3
S29	D	3	2	180	90	90	N2	2.632	0.256	0.848	1.364	1.012	0.471116	Q2
S29	D	3	3	180	180	0	N1	2.704	0.416	0.976	1.308	0.98	0.429928	Q2
S29	D	3	4	180	270	-90	N4	3.192	0.22	1.068	1.708	1.264	0.525408	Q3
S29	D	4	1	270	0	270	N4	2.832	0.284	0.432	1.32	1.228	0.511473	Q3
S29	D	4	2	270	90	180	N3	2.56	0.308	0.872	1.24	1.012	0.508697	Q4
S29	D	4	3	270	180	90	N2	2.584	0.144	1.052	1.28	1.16	0.47633	Q4
S29	D	4	4	270	270	0	N1	3.304	0.448	1.052	1.552	1.304	0.482562	Q4
S3	A	1	1	0	0	0	N1	3.848	1.456	1.052	1.496	0.896	0.511985	Q4
S3	A	1	2	0	90	-90	N4	9.04	6.348	1.2	1.484	1.208	0.516853	Q4
S3	A	1	3	0	180	-180	N3	9.168	4.908	1.368	2.16	2.1	0.523296	Q1
S3	A	1	4	0	270	-270	N2	9.412	6.076	1.096	1.68	1.656	0.505514	Q1
S3	A	2	1	90	0	90	N2	8.896	4.652	2.376	2.716	1.528	0.596328	Q3
S3	A	2	2	90	90	0	N1	7.888	4.588	1.068	1.908	1.392	0.51864	Q1
S3	A	2	3	90	180	-90	N4	6.872	3.572	1.488	2.448	0.852	0.588804	Q4
S3	A	2	4	90	270	-180	N3	5.784	2.684	0.868	2.012	1.088	0.549895	Q3
S3	A	3	1	180	0	180	N3	7.204	2.824	1.12	2.796	1.584	0.647379	Q2
S3	A	3	2	180	90	90	N2	4.98	2.436	1	1.532	1.012	0.542454	Q3
S3	A	3	3	180	180	0	N1	3.644	1.392	0.184	1.156	1.096	0.460465	Q4
S3	A	3	4	180	270	-90	N4	12.664	7.836	1.796	3.208	1.62	0.61334	Q1
S3	A	4	1	270	0	270	N4	9.076	3.512	2.516	4.02	1.544	0.598391	Q1
S3	A	4	2	270	90	180	N3	7.572	3.68	1.332	2.06	1.832	0.506931	Q2
S3	A	4	3	270	180	90	N2	14.144	3.972	6.504	8.98	1.192	0.908516	Q2
S3	A	4	4	270	270	0	N1	4.376	2.04	0.272	1.264	1.072	0.472816	Q4
S3	B	1	1	0	0	0	N1	3.7	1.132	0.816	1.272	1.296	0.505741	Q2
S3	B	1	2	0	90	-90	N4	29.972	26.196	1.26	2.516	1.26	0.629481	Q3
S3	B	1	3	0	180	-180	N3	4.156	1.192	0.216	1.908	1.056	0.519362	Q2
S3	B	1	4	0	270	-270	N2	4.98	1.808	0.208	1.336	1.836	0.615023	Q1
S3	B	2	1	90	0	90	N2	5.936	1.368	2.768	4	0.568	0.692002	Q2
S3	B	2	2	90	90	0	N1	3.516	0.88	1.048	1.184	1.452	0.495354	Q3
S3	B	2	3	90	180	-90	N4	7.864	3.268	1.392	2.824	1.772	0.493128	Q1
S3	B	2	4	90	270	-180	N3	7.644	4.036	1.248	2.416	1.192	0.693457	Q2
S3	B	3	1	180	0	180	N3	4.888	1.892	0.256	1.58	1.416	0.49483	Q2
S3	B	3	2	180	90	90	N2	5.764	3.004	0.948	1.316	1.444	0.542656	Q1
S3	B	3	3	180	180	0	N1	3.012	1.212	0.18	0.944	0.856	0.449655	Q4
S3	B	3	4	180	270	-90	N4	7.084	3.976	0.868	1.584	1.524	0.441206	Q1
S3	B	4	1	270	0	270	N4	2.564	0.896	0.188	0.868	0.8	0.475865	Q4
S3	B	4	2	270	90	180	N3	3.376	0.876	0.872	1.192	1.308	0.471559	Q2
S3	B	4	3	270	180	90	N2	9.56	5.736	2.016	2.352	1.472	0.543441	Q3
S3	B	4	4	270	270	0	N1	2.74	0.72	0.784	1.008	1.012	0.519963	Q3
S3	C	1	1	0	0	0	N1	5.276	2.376	0.188	1.7	1.2	0.494428	Q1
S3	C	1	2	0	90	-90	N4	2.852	1.128	0.644	0.828	0.896	0.452542	Q4
S3	C	1	3	0	180	-180	N3	7.404	4.092	0.776	2.328	0.984	0.690627	Q3
S3	C	1	4	0	270	-270	N2	5.968	2.32	1.06	2.232	1.416	0.581696	Q2
S3	C	2	1	90	0	90	N2	6.588	2.9	0.42	2.184	1.504	0.513616	Q1
S3	C	2	2	90	90	0	N1	11.224	7.168	0.916	2.452	1.604	0.512987	Q1
S3	C	2	3	90	180	-90	N4	9.98	6.512	1.192	2.212	1.256	0.536288	Q2
S3	C	2	4	90	270	-180	N3	5.876	3.276	1.296	1.536	1.064	0.53466	Q3
S3	C	3	1	180	0	180	N3	5.82	3.788	0.824	1.064	0.968	0.496834	Q3
S3	C	3	2	180	90	90	N2	4.376	1.828	0.992	1.592	0.956	0.566706	Q3
S3	C	3	3	180	180	0	N1	3.744	1.416	1.168	1.3	1.028	0.510969	Q4
S3	C	3	4	180	270	-90	N4	3.356	1.304	0.744	1.008	1.044	0.455705	Q2
S3	C	4	1	270	0	270	N4	5.312	2.848	0.9	1.312	1.152	0.510827	Q3
S3	C	4	2	270	90	180	N3	4.368	1.84	0.264	1.368	1.16	0.461224	Q4
S3	C	4	3	270	180	90	N2	3.344	1.532	0.492	1.152	0.66	0.509771	Q4
S3	C	4	4	270	270	0	N1	2.788	0.692	0.436	1.192	0.904	0.483423	Q4
S3	D	1	1	0	0	0	N1	2.936	0.56	1.328	1.512	0.864	0.567088	Q3
S3	D	1	2	0	90	-90	N4	11.54	5.884	2.24	3.808	1.848	0.573778	Q1
S3	D	1	3	0	180	-180	N3	4.632	1.016	0.812	1.072	2.544	0.516267	Q2
S3	D	1	4	0	270	-270	N2	7.028	2.916	1.8	2.636	1.476	0.534445	Q1
S3	D	2	1	90	0	90	N2	5.832	2.668	0.964	1.68	1.484	0.515412	Q4
S3	D	2	2	90	90	0	N1	3.328	1.072	0.208	1.188	1.068	0.53714	Q1
S3	D	2	3	90	180	-90	N4	3.592	0.652	0.74	1.628	1.312	0.537663	Q3
S3	D	2	4	90	270	-180	N3	6.388	2.968	0.772	1.828	1.592	0.552228	Q1
S3	D	3	1	180	0	180	N3	3.608	1.124	0.416	1.26	1.224	0.503708	Q4
S3	D	3	2	180	90	90	N2	4.876	2.26	0.956	1.316	1.3	0.480812	Q2
S3	D	3	3	180	180	0	N1	3.732	1.624	0.404	1.028	1.08	0.500729	Q2
S3	D	3	4	180	270	-90	N4	4.912	2.392	0.716	1.208	1.312	0.495667	Q4
S3	D	4	1	270	0	270	N4	4.208	2.288	0.756	1.052	0.868	0.494778	Q3
S3	D	4	2	270	90	180	N3	3.124	0.812	0.876	1.076	1.236	0.503953	Q4
S3	D	4	3	270	180	90	N2	6.296	3.468	1.168	1.776	1.052	0.558179	Q3
S3	D	4	4	270	270	0	N1	2.948	1.044	0.848	1.044	0.86	0.497102	Q2
S30	A	1	1	0	0	0	N1	6.736	3.084	1.496	2.368	1.284	0.525885	Q3
S30	A	1	2	0	90	-90	N4	6.3	2.38	1.54	2.216	1.704	0.508926	Q3
S30	A	1	3	0	180	-180	N3	4.476	1.196	1.304	2.012	1.268	0.5511	Q4
S30	A	1	4	0	270	-270	N2	3.892	0.516	1.232	2.12	1.256	0.495905	Q4
S30	A	2	1	90	0	90	N2	6.968	2.744	1.496	2.524	1.7	0.466522	Q2
S30	A	2	2	90	90	0	N1	4.264	0.716	1.152	2.072	1.476	0.527896	Q3
S30	A	2	3	90	180	-90	N4	8.364	3.448	1.868	3.128	1.788	0.543645	Q2
S30	A	2	4	90	270	-180	N3	4.328	1.044	1.208	1.908	1.376	0.49954	Q3
S30	A	3	1	180	0	180	N3	6.64	1.748	2.12	2.936	1.956	0.526863	Q2
S30	A	3	2	180	90	90	N2	4.392	0.644	1.632	2.056	1.692	0.539883	Q3
S30	A	3	3	180	180	0	N1	5.252	1.48	1.396	2.396	1.376	0.531346	Q1
S30	A	3	4	180	270	-90	N4	8.412	3.296	1.396	2.936	2.18	0.525692	Q1
S30	A	4	1	270	0	270	N4	6.464	2.892	1.376	2.252	1.32	0.533088	Q2
S30	A	4	2	270	90	180	N3	7.6	3.136	1.896	3.028	1.436	0.53896	Q1
S30	A	4	3	270	180	90	N2	9.164	2.864	1.824	2.488	3.812	0.524699	Q3
S30	A	4	4	270	270	0	N1	5.28	1.424	1.864	2.58	1.276	0.517285	Q1
S30	B	1	1	0	0	0	N1	5.12	0.912	1.352	2.14	2.068	0.52403	Q4
S30	B	1	2	0	90	-90	N4	7.556	1.204	3.608	4.356	1.996	0.634565	Q3
S30	B	1	3	0	180	-180	N3	5.66	1.832	1.236	2.412	1.416	0.526541	Q2
S30	B	1	4	0	270	-270	N2	5.44	0.272	2.348	3.396	1.772	0.519069	Q3
S30	B	2	1	90	0	90	N2	5.936	1.352	1.532	2.828	1.756	0.542588	Q3
S30	B	2	2	90	90	0	N1	4.656	0.896	1.072	2.172	1.588	0.494663	Q4
S30	B	2	3	90	180	-90	N4	7.532	3.272	1.888	2.848	1.412	0.526465	Q1
S30	B	2	4	90	270	-180	N3	7.228	3.372	1.088	2.492	1.364	0.507844	Q2
S30	B	3	1	180	0	180	N3	4.892	0.916	1.5	2.416	1.56	0.516276	Q4
S30	B	3	2	180	90	90	N2	5.232	1.268	1.416	2.232	1.732	0.522018	Q2
S30	B	3	3	180	180	0	N1	3.724	0.692	1.504	2.028	1.004	0.525357	Q4
S30	B	3	4	180	270	-90	N4	8.86	3.012	3.528	4.284	1.564	0.511756	Q2
S30	B	4	1	270	0	270	N4	4.504	1.096	1.404	1.748	1.66	0.493251	Q4
S30	B	4	2	270	90	180	N3	4.78	0.664	1.404	2.216	1.9	0.495877	Q4
S30	B	4	3	270	180	90	N2	5.92	2.072	1.852	2.74	1.108	0.463377	Q2
S30	B	4	4	270	270	0	N1	4.876	0.52	1.636	2.672	1.684	0.550534	Q2
S30	C	1	1	0	0	0	N1	5.852	1.984	1.268	2.468	1.4	0.503193	Q1
S30	C	1	2	0	90	-90	N4	6.684	3.432	1.54	2.012	1.24	0.494253	Q1
S30	C	1	3	0	180	-180	N3	5.988	2.064	1.644	2.184	1.74	0.57109	Q3
S30	C	1	4	0	270	-270	N2	4.872	1.328	1.864	2.588	0.956	0.54235	Q4
S30	C	2	1	90	0	90	N2	5.092	1.032	1.604	2.424	1.636	0.50486	Q2
S30	C	2	2	90	90	0	N1	5.716	1.504	2.184	2.72	1.492	0.509369	Q1
S30	C	2	3	90	180	-90	N4	5.924	2.576	1.408	2.012	1.336	0.517996	Q2
S30	C	2	4	90	270	-180	N3	7.996	3.436	1.76	3.236	1.324	0.521022	Q1
S30	C	3	1	180	0	180	N3	5.092	1.632	1.256	2.288	1.172	0.568193	Q2
S30	C	3	2	180	90	90	N2	5.596	1.796	1.536	2.144	1.656	0.513187	Q3
S30	C	3	3	180	180	0	N1	5.032	1.692	1.424	1.924	1.416	0.506406	Q4
S30	C	3	4	180	270	-90	N4	4.144	0.7	1.156	1.712	1.732	0.518362	Q4
S30	C	4	1	270	0	270	N4	4.972	1.216	1.488	2.388	1.368	0.500501	Q4
S30	C	4	2	270	90	180	N3	5.32	0.884	1.96	3.068	1.368	0.58503	Q1
S30	C	4	3	270	180	90	N2	4.188	0.608	1.328	1.94	1.64	0.499143	Q4
S30	C	4	4	270	270	0	N1	3.88	0.5	1.36	1.96	1.42	0.501083	Q4
S30	D	1	1	0	0	0	N1	4.216	0.856	1.396	1.828	1.532	0.521824	Q3
S30	D	1	2	0	90	-90	N4	9.348	4.7	1.776	3.008	1.64	0.528599	Q1
S30	D	1	3	0	180	-180	N3	4.012	0.772	1.128	1.78	1.46	0.532563	Q3
S30	D	1	4	0	270	-270	N2	4.576	0.96	1.352	2.02	1.596	0.496635	Q4
S30	D	2	1	90	0	90	N2	7.428	0.92	3.836	4.824	1.684	0.569443	Q4
S30	D	2	2	90	90	0	N1	4.112	0.924	1.064	1.776	1.412	0.509832	Q3
S30	D	2	3	90	180	-90	N4	5.768	1.46	1.888	2.848	1.46	0.505356	Q1
S30	D	2	4	90	270	-180	N3	4.268	1.148	1.416	1.86	1.26	0.540299	Q2
S30	D	3	1	180	0	180	N3	6.72	2.084	1.208	3.192	1.444	0.585244	Q1
S30	D	3	2	180	90	90	N2	5.072	1.636	1.284	1.844	1.592	0.488071	Q3
S30	D	3	3	180	180	0	N1	5.076	1.532	1.148	2.036	1.508	0.5047	Q1
S30	D	3	4	180	270	-90	N4	6.876	3.08	1.368	2.084	1.712	0.511276	Q2
S30	D	4	1	270	0	270	N4	4.512	0.748	1.552	2.28	1.484	0.538592	Q2
S30	D	4	2	270	90	180	N3	6.344	1.968	1.732	2.396	1.98	0.4891	Q1
S30	D	4	3	270	180	90	N2	6.86	2.604	1.196	2.572	1.684	0.501703	Q1
S30	D	4	4	270	270	0	N1	4.932	1.196	1.724	2.448	1.288	0.53656	Q3
S4	A	1	1	0	0	0	N1	5.708	1.824	1.38	2.184	1.7	0.496678	Q2
S4	A	1	2	0	90	-90	N4	6.392	0.704	1.38	3.6	2.088	0.527623	Q3
S4	A	1	3	0	180	-180	N3	7.488	2.608	1.58	3.536	1.344	0.628284	Q1
S4	A	1	4	0	270	-270	N2	6.46	0.916	1.556	3.16	2.384	0.572312	Q2
S4	A	2	1	90	0	90	N2	11.908	1.58	4.312	6.164	4.164	0.615418	Q1
S4	A	2	2	90	90	0	N1	4.788	0.496	2.164	2.348	1.944	0.477373	Q2
S4	A	2	3	90	180	-90	N4	4.16	0.692	1.244	1.988	1.48	0.553894	Q3
S4	A	2	4	90	270	-180	N3	6.464	1.06	1.52	4.032	1.372	0.739574	Q3
S4	A	3	1	180	0	180	N3	6.304	0.936	1.068	1.992	3.376	0.519995	Q3
S4	A	3	2	180	90	90	N2	5.992	0.584	1.052	2.752	2.656	0.546865	Q4
S4	A	3	3	180	180	0	N1	3.524	0.308	1.76	1.976	1.24	0.507975	Q2
S4	A	3	4	180	270	-90	N4	7.228	0.28	1.468	4.68	2.268	0.769053	Q3
S4	A	4	1	270	0	270	N4	4.696	0.436	1.036	2.512	1.748	0.48856	Q3
S4	A	4	2	270	90	180	N3	4.372	0.268	1.328	2.5	1.604	0.523389	Q4
S4	A	4	3	270	180	90	N2	10.444	3.384	1.272	2.74	4.32	0.551722	Q1
S4	A	4	4	270	270	0	N1	4.94	0.572	1.416	2.832	1.536	0.512704	Q2
S4	B	1	1	0	0	0	N1	3.376	0.544	0.688	1.468	1.364	0.450563	Q3
S4	B	1	2	0	90	-90	N4	4.796	0.512	1.252	2.448	1.836	0.43354	Q3
S4	B	1	3	0	180	-180	N3	4.172	0.72	1.372	1.788	1.664	0.486946	Q4
S4	B	1	4	0	270	-270	N2	7.624	0.572	1.064	4.936	2.116	0.777702	Q1
S4	B	2	1	90	0	90	N2	5.5	0.508	1.672	2.488	2.504	0.519176	Q2
S4	B	2	2	90	90	0	N1	3.208	0.328	0.42	1.472	1.408	0.465217	Q4
S4	B	2	3	90	180	-90	N4	7.232	2.028	0.984	3.532	1.672	0.610638	Q1
S4	B	2	4	90	270	-180	N3	3.936	0.792	0.896	1.504	1.64	0.486734	Q4
S4	B	3	1	180	0	180	N3	5.668	0.672	1.468	3.176	1.82	0.599954	Q1
S4	B	3	2	180	90	90	N2	6.024	1.412	1.804	2.72	1.892	0.528632	Q2
S4	B	3	3	180	180	0	N1	5.544	0.74	1.22	3.056	1.748	0.569414	Q1
S4	B	3	4	180	270	-90	N4	5.064	0.556	0.844	2.472	2.036	0.568297	Q4
S4	B	4	1	270	0	270	N4	6.712	2.712	1.356	2.304	1.696	0.546984	Q1
S4	B	4	2	270	90	180	N3	6.8	1.6	0.928	3.308	1.892	0.563009	Q1
S4	B	4	3	270	180	90	N2	5.408	0.364	1.696	2.872	2.172	0.562584	Q4
S4	B	4	4	270	270	0	N1	3.112	0.004	1.204	1.636	1.472	0.463516	Q4
S4	C	1	1	0	0	0	N1	6.28	0.792	0.724	3.704	1.784	0.701345	Q2
S4	C	1	2	0	90	-90	N4	5.36	0.928	1.256	2.5	1.932	0.493024	Q2
S4	C	1	3	0	180	-180	N3	4.716	0.456	1.516	2.476	1.784	0.498255	Q3
S4	C	1	4	0	270	-270	N2	5.948	1.404	1.22	2.692	1.852	0.53838	Q1
S4	C	2	1	90	0	90	N2	5.008	1.144	1.292	2.388	1.476	0.490267	Q2
S4	C	2	2	90	90	0	N1	4.144	0.532	1.12	2.02	1.592	0.53612	Q2
S4	C	2	3	90	180	-90	N4	5.052	0.508	1.388	2.708	1.836	0.558129	Q4
S4	C	2	4	90	270	-180	N3	7.46	2.724	1.032	2.736	2	0.601723	Q1
S4	C	3	1	180	0	180	N3	5.32	0.788	1.552	2.684	1.848	0.574547	Q4
S4	C	3	2	180	90	90	N2	4.66	0.084	1.692	2.848	1.728	0.598365	Q4
S4	C	3	3	180	180	0	N1	7.116	4.276	0.812	1.292	1.548	0.474898	Q3
S4	C	3	4	180	270	-90	N4	7.296	2.644	1.392	3.168	1.484	0.562567	Q1
S4	C	4	1	270	0	270	N4	6.32	0.608	2.184	3.724	1.988	0.509075	Q2
S4	C	4	2	270	90	180	N3	5.776	0.932	0.972	2.96	1.884	0.58806	Q4
S4	C	4	3	270	180	90	N2	3.796	0.388	1.28	1.824	1.584	0.474532	Q3
S4	C	4	4	270	270	0	N1	3.184	0.3	1.016	1.628	1.256	0.494429	Q3
S4	D	1	1	0	0	0	N1	3.096	0.2	1.064	1.38	1.516	0.460922	Q4
S4	D	1	2	0	90	-90	N4	3.644	0.224	1.124	2.02	1.4	0.542201	Q3
S4	D	1	3	0	180	-180	N3	4.904	0.904	1.044	1.82	2.18	0.495609	Q3
S4	D	1	4	0	270	-270	N2	4.124	0.252	1.208	1.788	2.084	0.482538	Q3
S4	D	2	1	90	0	90	N2	5.888	1.224	1.432	2.368	2.296	0.525535	Q1
S4	D	2	2	90	90	0	N1	4.764	0.784	0.944	1.924	2.056	0.514957	Q1
S4	D	2	3	90	180	-90	N4	4.8	0.808	1.124	2.004	1.988	0.544378	Q2
S4	D	2	4	90	270	-180	N3	5.708	0.728	1.088	2.992	1.988	0.532446	Q2
S4	D	3	1	180	0	180	N3	9.18	1.916	1.716	4.332	2.932	0.555568	Q2
S4	D	3	2	180	90	90	N2	3.668	0.192	1.328	1.952	1.524	0.478642	Q4
S4	D	3	3	180	180	0	N1	5.164	0.512	1.412	2.772	1.88	0.491763	Q1
S4	D	3	4	180	270	-90	N4	4.492	0.26	1.272	2.376	1.856	0.569633	Q3
S4	D	4	1	270	0	270	N4	4.224	0.608	1.14	1.728	1.888	0.489248	Q4
S4	D	4	2	270	90	180	N3	5.956	1.36	1.104	2.36	2.236	0.523944	Q2
S4	D	4	3	270	180	90	N2	6.744	2.664	1.272	2.224	1.856	0.521399	Q4
S4	D	4	4	270	270	0	N1	7.16	1.296	1.932	4.092	1.772	0.573665	Q1
S6	A	1	1	0	0	0	N1	4.16	0.516	1.424	1.84	1.804	0.519396	Q1
S6	A	1	2	0	90	-90	N4	4.104	0.428	1.272	2.512	1.164	0.497221	Q3
S6	A	1	3	0	180	-180	N3	4.224	0.46	1.484	2.3	1.464	0.505384	Q2
S6	A	1	4	0	270	-270	N2	4.168	0.404	1.848	2.128	1.636	0.496179	Q1
S6	A	2	1	90	0	90	N2	6.96	2.12	1.468	2.864	1.976	0.602589	Q4
S6	A	2	2	90	90	0	N1	4.38	0.688	1.384	1.992	1.7	0.47669	Q2
S6	A	2	3	90	180	-90	N4	4.712	0.508	1.436	1.976	2.228	0.55916	Q2
S6	A	2	4	90	270	-180	N3	6.032	0.824	1.324	2.964	2.244	0.662884	Q4
S6	A	3	1	180	0	180	N3	4.712	0.484	1.48	1.98	2.248	0.523898	Q2
S6	A	3	2	180	90	90	N2	3.416	0.38	0.956	2.02	1.016	0.552651	Q3
S6	A	3	3	180	180	0	N1	4.316	0.844	1.296	1.888	1.584	0.4831	Q2
S6	A	3	4	180	270	-90	N4	6.156	0.716	1.22	1.82	3.62	0.496637	Q2
S6	A	4	1	270	0	270	N4	4.292	0.36	1.392	2.48	1.452	0.541923	Q3
S6	A	4	2	270	90	180	N3	5.624	1.192	1.684	2.436	1.996	0.548516	Q4
S6	A	4	3	270	180	90	N2	7.084	2.112	1.212	1.936	3.036	0.499587	Q4
S6	A	4	4	270	270	0	N1	3.568	0.556	1.02	1.832	1.18	0.465865	Q3
S6	B	1	1	0	0	0	N1	3.784	0.748	1.424	1.72	1.316	0.479755	Q2
S6	B	1	2	0	90	-90	N4	6.864	0.456	2.696	3.76	2.648	0.594896	Q3
S6	B	1	3	0	180	-180	N3	3.364	0.76	1.048	1.228	1.376	0.439341	Q2
S6	B	1	4	0	270	-270	N2	4.272	0.764	1.104	1.98	1.528	0.533972	Q4
S6	B	2	1	90	0	90	N2	4.412	0.7	1.424	2.4	1.312	0.564674	Q1
S6	B	2	2	90	90	0	N1	3.74	0.736	0.912	1.404	1.6	0.483103	Q1
S6	B	2	3	90	180	-90	N4	4.64	0.752	1.692	2.64	1.248	0.542792	Q4
S6	B	2	4	90	270	-180	N3	4.188	0.616	0.876	2.04	1.532	0.514747	Q3
S6	B	3	1	180	0	180	N3	3.784	0.22	1.184	2.112	1.452	0.494461	Q1
S6	B	3	2	180	90	90	N2	3.536	0.804	0.992	1.588	1.144	0.517504	Q1
S6	B	3	3	180	180	0	N1	3.304	0.32	1.036	1.576	1.408	0.502517	Q1
S6	B	3	4	180	270	-90	N4	5	1.02	1.344	1.992	1.988	0.545894	Q4
S6	B	4	1	270	0	270	N4	3.776	0.752	1.136	1.6	1.424	0.482307	Q3
S6	B	4	2	270	90	180	N3	4.948	0.676	1.504	2.52	1.752	0.474823	Q4
S6	B	4	3	270	180	90	N2	5.564	0.764	1.232	2.576	2.224	0.471804	Q2
S6	B	4	4	270	270	0	N1	3.888	0.804	1.132	1.736	1.348	0.485622	Q4
S6	C	1	1	0	0	0	N1	4.384	1.192	0.964	1.636	1.556	0.493935	Q1
S6	C	1	2	0	90	-90	N4	3.4	0.568	0.224	1.572	1.26	0.467055	Q3
S6	C	1	3	0	180	-180	N3	3.528	0.724	1.32	1.628	1.176	0.549472	Q2
S6	C	1	4	0	270	-270	N2	3.7	0.768	0.836	1.592	1.34	0.487132	Q4
S6	C	2	1	90	0	90	N2	8.72	4.944	0.644	2.444	1.332	0.641813	Q1
S6	C	2	2	90	90	0	N1	3.124	0.368	1.048	1.624	1.132	0.499263	Q2
S6	C	2	3	90	180	-90	N4	5.184	1.636	1.436	2.064	1.484	0.483775	Q4
S6	C	2	4	90	270	-180	N3	5.112	0.676	1.396	3.264	1.172	0.55927	Q1
S6	C	3	1	180	0	180	N3	5.18	1.544	0.712	1.748	1.888	0.56743	Q4
S6	C	3	2	180	90	90	N2	5.16	0.672	2.072	2.628	1.86	0.611449	Q2
S6	C	3	3	180	180	0	N1	4.064	0.44	1.152	1.856	1.768	0.548701	Q3
S6	C	3	4	180	270	-90	N4	3.3	0.268	1.164	1.684	1.348	0.545266	Q3
S6	C	4	1	270	0	270	N4	4.136	0.98	1.26	1.824	1.332	0.478831	Q4
S6	C	4	2	270	90	180	N3	3.572	0.392	1.252	1.892	1.288	0.493598	Q1
S6	C	4	3	270	180	90	N2	4.272	0.884	1.28	1.9	1.488	0.49162	Q3
S6	C	4	4	270	270	0	N1	3.836	0.244	1.688	2.104	1.488	0.489096	Q2
S6	D	1	1	0	0	0	N1	3.464	0.5	0.984	1.616	1.348	0.489959	Q2
S6	D	1	2	0	90	-90	N4	5.652	1.084	1.104	2.148	2.42	0.484483	Q3
S6	D	1	3	0	180	-180	N3	3.996	0.432	1.052	1.88	1.684	0.508116	Q1
S6	D	1	4	0	270	-270	N2	5.408	0.984	2.096	2.46	1.964	0.535165	Q4
S6	D	2	1	90	0	90	N2	4.716	0.508	1.288	2.156	2.052	0.477713	Q2
S6	D	2	2	90	90	0	N1	3.632	0.98	0.992	1.356	1.296	0.492741	Q1
S6	D	2	3	90	180	-90	N4	3.884	0.952	1.152	1.82	1.112	0.520942	Q3
S6	D	2	4	90	270	-180	N3	4.096	0.6	0.92	1.864	1.632	0.55811	Q4
S6	D	3	1	180	0	180	N3	3.74	0.74	1.196	1.612	1.388	0.494523	Q3
S6	D	3	2	180	90	90	N2	5.18	0.556	1.708	3.164	1.46	0.546794	Q2
S6	D	3	3	180	180	0	N1	4.456	1.408	0.772	1.396	1.652	0.49554	Q3
S6	D	3	4	180	270	-90	N4	3.76	0.484	1.36	1.72	1.556	0.574856	Q3
S6	D	4	1	270	0	270	N4	3.848	0.856	0.984	1.88	1.112	0.519104	Q4
S6	D	4	2	270	90	180	N3	3.732	0.08	1.34	1.964	1.688	0.502217	Q1
S6	D	4	3	270	180	90	N2	4.528	0.312	1.648	2.288	1.928	0.613082	Q1
S6	D	4	4	270	270	0	N1	4.188	0.552	1.532	2.052	1.584	0.50191	Q1
S7	A	1	1	0	0	0	N1	3.272	0.48	0.848	1.248	1.544	0.515239	Q2
S7	A	1	2	0	90	-90	N4	4.244	0.712	1.164	1.916	1.616	0.547946	Q2
S7	A	1	3	0	180	-180	N3	3.392	0.376	1.108	1.352	1.664	0.501176	Q4
S7	A	1	4	0	270	-270	N2	3.396	0.432	0.964	1.496	1.468	0.471949	Q4
S7	A	2	1	90	0	90	N2	4.272	0.764	1.016	1.784	1.724	0.505542	Q2
S7	A	2	2	90	90	0	N1	2.964	0.352	0.48	1.152	1.46	0.504846	Q4
S7	A	2	3	90	180	-90	N4	3.672	0.452	1.176	1.512	1.708	0.5123	Q4
S7	A	2	4	90	270	-180	N3	5.064	0.992	0.948	1.756	2.316	0.540915	Q3
S7	A	3	1	180	0	180	N3	5.14	0.768	2.416	2.612	1.76	0.591938	Q1
S7	A	3	2	180	90	90	N2	3.512	0.468	1.212	1.612	1.432	0.498267	Q3
S7	A	3	3	180	180	0	N1	3.276	0.364	1.108	1.416	1.496	0.550767	Q3
S7	A	3	4	180	270	-90	N4	4.236	0.348	0.924	1.904	1.984	0.53812	Q4
S7	A	4	1	270	0	270	N4	5.98	1.98	0.816	2.108	1.892	0.5022	Q1
S7	A	4	2	270	90	180	N3	3.72	0.364	1.536	1.752	1.604	0.52587	Q4
S7	A	4	3	270	180	90	N2	4.264	0.692	1.192	1.728	1.844	0.473138	Q2
S7	A	4	4	270	270	0	N1	3.168	0.544	0.292	1.216	1.408	0.506493	Q4
S7	B	1	1	0	0	0	N1	3.172	0.556	0.936	1.2	1.416	0.487835	Q1
S7	B	1	2	0	90	-90	N4	4.588	0.384	1.768	2.18	2.024	0.600449	Q1
S7	B	1	3	0	180	-180	N3	3.688	0.432	1.164	1.872	1.384	0.595267	Q3
S7	B	1	4	0	270	-270	N2	3.848	0.584	0.84	1.516	1.748	0.514531	Q1
S7	B	2	1	90	0	90	N2	4.508	0.752	0.86	1.928	1.828	0.595665	Q1
S7	B	2	2	90	90	0	N1	2.372	0.284	0.508	1.092	0.996	0.49224	Q4
S7	B	2	3	90	180	-90	N4	3.08	0.508	0.88	1.244	1.328	0.439778	Q4
S7	B	2	4	90	270	-180	N3	3.536	0.632	1.076	1.36	1.544	0.507778	Q1
S7	B	3	1	180	0	180	N3	3.408	0.468	1.092	1.364	1.576	0.477826	Q4
S7	B	3	2	180	90	90	N2	3.348	0.656	1.016	1.344	1.348	0.495097	Q1
S7	B	3	3	180	180	0	N1	2.748	0.38	0.804	1.04	1.328	0.485627	Q2
S7	B	3	4	180	270	-90	N4	3.524	0.452	1.056	1.368	1.704	0.504255	Q1
S7	B	4	1	270	0	270	N4	2.92	0.504	0.888	1.036	1.38	0.462938	Q4
S7	B	4	2	270	90	180	N3	3.7	0.416	0.952	1.492	1.792	0.493783	Q2
S7	B	4	3	270	180	90	N2	5.284	1.416	1.764	2.02	1.848	0.55834	Q1
S7	B	4	4	270	270	0	N1	3.024	0.356	0.712	1.288	1.38	0.484804	Q2
S7	C	1	1	0	0	0	N1	2.72	0.4	0.72	1.176	1.144	0.485362	Q3
S7	C	1	2	0	90	-90	N4	3.152	0.46	0.496	1.192	1.5	0.488942	Q3
S7	C	1	3	0	180	-180	N3	7.176	0.884	4.064	4.76	1.532	1.10981	Q1
S7	C	1	4	0	270	-270	N2	4.2	0.456	1.112	1.916	1.828	0.551518	Q3
S7	C	2	1	90	0	90	N2	2.688	0.276	0.452	1.076	1.336	0.48959	Q3
S7	C	2	2	90	90	0	N1	3.072	0.492	0.64	1.14	1.44	0.490562	Q2
S7	C	2	3	90	180	-90	N4	4.052	0.776	1.312	1.684	1.592	0.552271	Q1
S7	C	2	4	90	270	-180	N3	3.708	0.616	1.18	1.616	1.476	0.510141	Q2
S7	C	3	1	180	0	180	N3	3.74	0.92	1.092	1.224	1.596	0.497343	Q4
S7	C	3	2	180	90	90	N2	4.696	0.536	1.676	2.444	1.716	0.563461	Q2
S7	C	3	3	180	180	0	N1	2.868	0.412	0.508	1.104	1.352	0.497618	Q4
S7	C	3	4	180	270	-90	N4	3.024	0.252	0.676	1.26	1.512	0.527264	Q2
S7	C	4	1	270	0	270	N4	3.468	0.452	1.244	1.432	1.584	0.488794	Q3
S7	C	4	2	270	90	180	N3	3.26	0.488	1.08	1.212	1.56	0.452757	Q4
S7	C	4	3	270	180	90	N2	3.772	0.636	1.164	1.568	1.568	0.522394	Q1
S7	C	4	4	270	270	0	N1	4.176	0.592	1.524	1.956	1.628	0.589162	Q1
S7	D	1	1	0	0	0	N1	2.924	0.396	0.692	1.128	1.4	0.504813	Q3
S7	D	1	2	0	90	-90	N4	4.26	0.492	1.24	1.68	2.088	0.521444	Q2
S7	D	1	3	0	180	-180	N3	3.032	0.508	0.988	1.268	1.256	0.515448	Q2
S7	D	1	4	0	270	-270	N2	3.36	0.496	0.904	1.376	1.488	0.496303	Q1
S7	D	2	1	90	0	90	N2	2.968	0.288	1.064	1.3	1.38	0.511265	Q3
S7	D	2	2	90	90	0	N1	4.168	0.996	1.18	1.508	1.664	0.556961	Q1
S7	D	2	3	90	180	-90	N4	3.472	0.512	1.024	1.56	1.4	0.466076	Q2
S7	D	2	4	90	270	-180	N3	3.128	0.468	1.148	1.324	1.336	0.510188	Q3
S7	D	3	1	180	0	180	N3	2.912	0.308	0.696	1.184	1.42	0.451201	Q2
S7	D	3	2	180	90	90	N2	3.208	0.388	0.908	1.368	1.452	0.542509	Q4
S7	D	3	3	180	180	0	N1	2.696	0.328	0.612	1.072	1.296	0.484244	Q3
S7	D	3	4	180	270	-90	N4	3.82	0.276	1.068	1.436	2.108	0.543183	Q3
S7	D	4	1	270	0	270	N4	4.272	0.484	1.42	2.152	1.636	0.604375	Q2
S7	D	4	2	270	90	180	N3	10.5	7.252	1	1.448	1.8	0.46447	Q3
S7	D	4	3	270	180	90	N2	4.692	1.312	1.348	1.492	1.888	0.500516	Q3
S7	D	4	4	270	270	0	N1	2.9	0.288	0.48	1.148	1.464	0.489107	Q4
